# Supplementary material for: Quantifying biological samples using Linear Poisson Independent Component Analysis for MALDI-ToF mass spectra
Source: Bioinformatics. 2017 Oct 28;34(6):1001–8. doi: 10.1093/bioinformatics/btx630 (PMC5860625; doi:10.1093/bioinformatics/btx630)
Supplement: Supplementary Data [file btx630_supp.zip]

Archive with 3 entries (2 files):
- btx630-suppl_data/
- btx630-suppl_data/brain_liver.csv
- btx630-suppl_data/milk_milk.csv
