# Supplementary material for: Quantifying biological samples using Linear Poisson Independent Component Analysis for MALDI-ToF mass spectra
Source: Bioinformatics. 2017 Oct 28;34(6):1001–8. doi: 10.1093/bioinformatics/btx630 (PMC5860625; doi:10.1093/bioinformatics/btx630)
Supplement: Supplementary Data [file btx630_supp.zip › btx630-suppl_data/brain_liver.csv]

76	80	0.000000	76.000000	76	1.000000
0.000000	93.059235	63.108994	350.042114	450.412964	34.562614	91.425758	188.616501	32.558701	93.631676	28.493811	217.987503	69.713638	96.267998	141.590210	207.679871	125.502502	90.572845	124.750763	22.290489	81.681732	262.951691	48.230087	198.505783	54.529095	135.201950	242.452744	342.079651	45.456879	181.321854	17.573353	326.090118	248.222885	317.048126	363.740448	251.283234	519.146790	319.604248	253.817810	313.091553	423.591003	227.667923	630.743896	193.407761	281.388824	201.760193	176.334152	173.225281	572.515625	449.384338
1.000000	22.183208	-42.229641	103.239822	151.711197	87.493263	31.134920	328.577515	104.177261	34.647655	71.579834	186.772369	71.901764	108.102798	57.762947	234.260910	263.593140	152.706558	145.581360	73.608635	16.775209	484.257690	86.617149	216.426376	116.950981	93.829620	182.302200	483.033997	54.685944	232.840256	54.933136	274.456665	477.223541	260.742157	535.142090	541.499512	631.310669	338.363678	420.740295	229.638916	931.448059	151.740768	549.396179	139.153641	284.758301	197.913895	191.127319	76.774826	104.201782	258.675354
2.000000	379.668793	132.695786	658.704956	688.301575	424.900604	160.936996	682.310730	178.549637	318.741272	211.563461	522.900024	78.755676	447.506500	276.496399	340.782623	302.080536	266.158752	324.789795	88.663918	51.542850	909.359436	169.056046	438.703186	274.048737	294.194092	335.269501	844.990051	165.876404	662.661804	67.633255	498.046783	611.634583	515.490540	633.572693	1167.125488	746.861328	652.392456	407.225494	339.081757	867.237122	436.749207	1570.450073	301.206848	485.192261	264.337158	456.415710	285.322235	604.282410	586.449890
3.000000	77.296120	53.582729	174.562378	412.381927	49.971931	72.434334	415.273895	89.099274	193.790588	72.429054	173.390823	16.227493	283.672943	85.648926	276.345703	-5.675721	44.466362	145.404556	90.271210	26.642590	282.291656	44.792458	146.617752	173.458191	328.926361	266.353241	739.199097	87.570152	62.676216	35.345600	289.289001	490.834290	355.930634	518.640930	632.205078	396.214752	194.292694	182.522263	276.053772	516.958069	370.743561	936.254578	189.072708	345.576996	250.568787	219.077271	181.135788	476.786072	212.075745
4.000000	893.402466	314.274567	1110.177856	1233.706787	724.086792	184.534882	2223.203125	403.379333	1156.389282	279.628357	1528.595093	423.337982	1123.038818	1025.390503	1248.429077	1062.648193	811.648438	1065.489502	377.815155	356.539398	2796.787354	415.601990	1465.501221	853.775391	1063.337891	1013.794983	2697.538574	489.579620	1830.064941	219.745316	2316.290771	2013.577881	1677.706665	2331.158203	5055.269043	2874.197021	1765.642578	1676.142456	1784.643555	2777.490967	1507.862793	4745.014160	1376.084717	1689.768555	1416.439819	1156.097168	776.838928	2452.925049	3717.620850
5.000000	392.414734	60.705612	447.861755	611.452271	186.803619	94.517433	645.854736	232.690430	502.759674	125.552299	475.948364	178.347427	475.002350	322.758575	628.573669	459.633087	427.602295	397.663055	190.168671	75.928757	1088.179199	238.161819	530.882019	339.925262	540.539307	398.516327	1363.315674	226.023056	619.646179	141.983780	1061.321289	652.679626	712.100586	1049.512817	2660.909180	1327.976562	567.662903	784.636780	768.594910	1082.159912	674.870056	1904.330200	758.604248	878.687927	518.730713	406.108795	307.915955	1063.609009	1446.351562
6.000000	59.028164	18.583530	124.962814	195.402313	50.458954	35.265160	168.853546	65.896820	45.272804	50.416157	139.630325	25.019037	67.597260	21.660162	132.345642	172.366730	103.707779	161.078812	74.102341	9.439529	361.123413	38.220352	141.858856	40.548565	109.407799	60.691700	350.210358	41.376541	158.620331	21.588297	250.249725	281.966766	167.807877	486.382111	598.161133	293.615662	217.591537	344.359436	85.975815	299.885345	239.029236	369.953979	178.025696	81.789192	199.917633	172.908447	91.470108	243.844269	547.223694
7.000000	40.020973	80.442093	263.883087	444.754669	179.380615	115.330879	444.309570	201.509567	242.129059	82.112045	340.614349	65.784088	189.162445	194.405045	92.760208	44.465427	52.482170	102.953102	56.058998	66.135391	334.820099	79.826767	180.449249	79.899834	91.409912	157.386902	324.149078	81.259140	316.540070	73.583366	156.665894	351.874298	137.770706	160.256744	484.715820	263.682648	156.083191	136.825714	142.168716	150.484253	100.991432	407.446716	162.804001	296.827209	77.273872	75.526115	63.783234	321.987427	267.886353
8.000000	210.431534	73.315994	250.417328	235.866898	77.124130	39.722485	234.626190	109.087311	193.134171	16.285400	456.755157	118.301849	191.159622	100.468002	301.362762	160.732132	5.348612	42.776173	154.951050	6.054672	282.019653	102.928635	86.357872	70.685959	134.911270	39.987137	247.256378	56.864079	107.801880	23.510502	111.385925	517.515686	137.032654	234.888687	148.646484	247.448410	228.840912	86.840942	132.132095	276.659210	106.754013	359.097839	74.075264	195.269928	28.950117	32.485889	111.302299	136.865601	147.981323
9.000000	2927.132568	1174.901733	2689.023926	3536.028564	2409.228516	577.557312	3110.788086	643.263916	2419.404785	554.588928	3138.558350	861.501099	1985.219971	1826.015503	1749.725586	1107.914551	550.248047	762.457825	523.488953	206.117050	2271.963623	461.616333	1020.575256	367.047516	770.526062	729.129333	2625.249756	597.761414	1285.368408	126.134628	1201.613525	1769.502686	734.728088	935.864807	2183.137695	1568.664185	1064.350342	980.887695	591.131958	1318.807251	756.518250	2363.180664	428.729553	1046.633179	425.167725	370.702667	376.716248	1471.445068	1971.003540
10.000000	1124.936646	575.662231	1191.108643	1667.342529	1439.598755	193.444809	1425.548950	401.595856	1161.059692	287.493591	2119.601807	496.771698	995.530640	1129.415527	1431.968506	706.883667	358.579590	385.117645	235.293579	148.647369	1175.959229	327.689819	592.994019	326.888458	527.145386	648.552979	1466.108643	130.235184	761.405273	94.205269	830.907166	1152.567871	500.208649	927.758179	984.100830	913.695007	675.936096	478.280853	341.627838	714.229675	708.866577	1253.636475	335.477203	722.495667	276.444397	320.690674	137.236954	1336.947632	716.137451
11.000000	8631.533203	2945.767334	7874.138672	11046.666992	7413.106934	1198.418213	9987.946289	2855.104004	7623.523926	1777.503906	9580.395508	2073.936523	6198.214355	5355.135254	5583.575195	4175.905273	2228.104980	2490.106445	1182.957520	724.294067	6649.519043	1578.814941	3213.786133	1770.360352	3130.904541	2811.507324	7112.645996	1622.323364	3489.238281	354.842224	3560.444580	3653.063477	2441.950439	4009.098145	6703.481445	4135.791504	3211.936035	2079.390137	1756.245483	3499.195557	2030.041992	5834.949219	1308.850098	2156.153564	1469.621948	1055.260986	814.426025	3398.568359	4873.252930
12.000000	4498.743164	1453.610596	4441.721191	6168.428711	4636.705566	883.719666	5042.121582	1144.995361	4168.571777	630.075867	5813.807129	1024.588623	3197.582275	2157.964355	4344.754395	2857.535156	1079.179199	1320.728149	617.319519	300.584991	4232.096191	680.506348	1587.312622	937.788818	1529.500488	1717.250000	4179.044922	541.175598	1909.623291	244.489075	2117.758301	2425.763672	1389.433960	2693.877441	4806.144043	2116.416016	1737.152832	1471.999023	1204.455933	2176.667725	1553.788208	3430.642578	970.674866	1747.977905	661.347839	606.546265	582.834534	2539.330566	2858.915771
13.000000	9551.633789	3664.730225	9776.016602	13667.452148	7870.519043	1624.990479	13523.577148	4206.312500	9984.614258	2247.992188	11431.748047	2636.649658	8684.726562	6435.043457	8798.067383	6648.564941	3926.084229	4109.642578	2313.801758	1153.593018	11514.561523	2365.899658	6688.353027	3632.854248	6050.332031	5457.175781	13637.545898	1939.119263	7259.303223	1124.899780	8277.392578	7675.925293	5525.687500	9154.157227	16266.388672	9853.302734	6741.344238	6220.464355	5356.345703	9388.824219	6107.831543	14818.252930	4294.371582	6818.166992	3776.366943	3606.540039	2585.693115	8928.307617	13689.576172
14.000000	4147.463867	1335.864014	3925.827148	5812.848633	3497.357666	1001.146667	5628.507812	1767.937744	4368.270996	1020.230286	5435.705078	1177.699707	3648.183594	2627.207764	5096.200684	3824.618896	1631.233276	1935.054199	1089.531982	527.680725	5416.346680	1224.058716	3539.834473	1516.706421	2862.878174	2445.909180	6366.505859	1068.457642	3731.907715	375.087219	4031.804443	3533.805420	2560.886475	4372.470215	7877.468262	4446.236328	3114.869629	3072.945312	2597.781982	4226.192383	2577.465576	7292.720703	2331.498779	3739.522461	1593.966553	1894.851685	1160.721191	4243.856934	6158.446777
15.000000	1327.654419	576.298035	1469.180176	2270.020996	1321.726196	397.763428	1979.377686	588.737671	1815.775879	475.509583	1711.489136	369.269745	1064.760742	842.515869	2099.141113	1446.013062	603.095642	854.550842	392.059540	265.563934	1734.037231	515.910461	1324.308960	734.045654	1529.024170	1032.341064	2704.872803	293.028778	1458.794312	321.834045	1628.170654	1494.036621	1315.125122	1921.971191	4121.676270	2035.549805	1024.702759	1270.492432	1126.800171	1805.958008	1170.998779	2803.726562	1039.470337	1483.270752	831.303406	968.539551	306.685577	1661.003296	2196.443359
16.000000	369.968079	51.375641	447.416351	447.085541	367.295776	66.788277	562.272400	185.426376	261.762787	134.521378	183.665771	-13.200350	332.041321	206.102646	637.204163	446.554901	191.476425	280.051819	99.701157	96.645538	679.351257	99.445175	320.956787	167.519958	442.688293	221.721146	883.992188	96.942078	486.835602	49.132172	566.757812	516.695923	462.707062	400.785980	1052.616577	656.064819	380.164917	223.758865	361.121490	585.365051	233.210800	1085.388794	268.237122	418.853851	200.438950	195.394745	96.949600	641.719360	456.674866
17.000000	-27.407639	-21.690430	191.667770	289.259369	64.426025	-17.755638	79.715874	77.816589	77.438904	94.845703	521.169617	73.697968	76.985329	138.674576	17.910610	98.473053	134.166443	73.760368	-4.075523	30.690107	493.744934	121.066925	97.578400	41.419250	60.904518	168.994324	445.065277	88.425514	252.520050	47.097141	199.074829	892.964172	235.522736	379.451355	350.816467	484.427185	412.108429	89.659523	267.053284	498.050476	293.335724	676.468018	60.808487	374.235352	85.050186	42.805931	130.524490	401.207092	546.699463
18.000000	96.078064	117.306595	302.697571	452.888428	165.884735	85.081261	441.972229	77.278824	473.249329	74.767937	606.942017	74.129791	429.779602	253.248672	165.894257	207.067047	243.654388	201.570175	85.322105	27.822063	636.371521	132.215698	308.610809	164.299088	83.624786	281.603668	556.093933	44.287834	409.919678	70.618217	401.527618	963.578003	279.082520	350.116486	548.502747	415.334534	446.963898	113.860413	278.639160	460.631927	432.658112	584.456665	153.262497	591.215637	175.049042	166.569138	100.310562	621.261414	628.114258
19.000000	41.344559	6.480935	75.783600	276.494080	68.231094	23.738674	250.497589	68.870529	151.408768	24.951826	310.031708	76.719955	49.368656	71.562218	89.139297	129.543976	182.082184	75.427628	36.943371	14.532263	314.824768	-15.881263	178.359314	35.753567	53.770763	229.550812	267.173431	53.152012	257.046143	63.718044	201.476059	548.949036	62.844109	91.753090	100.342461	372.024353	132.866272	149.221497	142.224854	266.422058	147.709717	522.496582	26.122278	371.820007	75.970413	67.057610	104.053795	399.403625	53.145947
20.000000	472.978180	110.386215	621.383118	988.117615	363.305145	60.746178	1082.833862	179.207016	541.216003	184.505615	1344.825562	228.204315	440.947876	507.927521	495.964508	276.829712	231.172668	261.306976	104.222313	62.632908	1075.611938	127.818481	296.140533	288.789215	191.124619	531.122681	1150.471436	162.409241	885.916443	100.009583	685.134888	1740.248779	522.751404	975.417603	1333.114990	857.682373	615.891479	615.096497	619.418335	892.377869	922.348328	1990.473145	221.895584	1252.092529	273.850677	328.776489	312.981934	1749.526123	1278.486572
21.000000	151.124054	-52.262230	261.062012	282.135651	293.564209	26.805519	516.429138	12.891876	341.142670	82.346138	574.598145	166.605377	228.939148	79.811302	88.679466	195.076157	147.306290	77.587517	22.760502	1.214113	364.928680	132.061600	226.516357	136.460281	53.765694	225.262100	600.842651	111.745216	555.991333	65.669815	337.979950	872.682922	225.881683	289.493256	635.046509	581.344299	172.433151	316.876251	373.536438	395.053833	405.373505	789.128235	122.429764	473.291016	166.352646	198.018372	153.258377	743.630554	300.189392
22.000000	197.273392	79.128136	463.642700	734.028320	588.832764	33.792137	651.472473	278.370789	525.225708	85.263687	489.175934	134.547836	224.516220	384.903198	486.340424	191.586349	70.782913	118.037857	41.702808	116.176094	399.977203	142.254379	255.003479	160.089859	333.833221	367.333954	763.275146	94.193390	443.869995	71.461823	279.743134	561.858337	288.527740	427.299103	489.146301	615.278320	373.372620	327.763702	274.533142	473.796631	244.132080	499.038940	48.505936	370.259613	184.619415	105.349808	112.863922	553.330688	339.566437
23.000000	1179.650757	490.743347	1549.545654	2232.029541	1205.263916	228.813644	1767.446289	415.881042	1614.957153	276.549225	2719.525879	705.560669	1127.962646	1115.439819	1230.094604	648.515808	289.810425	306.882935	303.849121	129.327347	1658.639526	184.304993	659.742065	425.390991	390.383148	642.743774	1659.301392	245.090240	860.457703	158.946594	871.168762	1348.473022	413.467010	807.780579	1281.086182	785.963745	719.652710	696.077332	407.213318	883.214722	724.993469	1472.104004	194.550247	707.771484	274.917816	257.897400	220.919434	1209.114624	1006.143616
24.000000	519.146545	196.878510	760.813843	1083.288818	796.966064	135.409317	767.656067	164.285980	885.981445	207.383636	1299.236572	279.769928	626.789246	693.808044	707.043091	429.158539	192.084946	331.514221	133.275833	25.939390	646.823608	178.558304	569.304993	205.131317	110.506218	539.582581	646.906982	120.604630	411.143768	82.391312	486.178497	980.674377	162.144424	476.932739	620.201111	407.929535	423.833466	196.614670	392.379852	518.501709	465.439972	710.978943	163.651596	482.768524	207.795349	239.225372	130.416931	724.294128	459.589905
25.000000	2427.792480	1002.360229	2177.213135	3476.920898	2378.891113	517.004089	3415.912354	789.868713	3000.346191	440.030487	4818.974121	1170.942627	2213.055420	2085.891602	2445.983398	1256.513550	790.825989	925.437805	311.295593	268.661438	2672.513916	477.890320	1262.388184	586.781128	875.223999	1657.867676	3417.625732	552.356750	1656.481689	285.504211	2053.612793	3549.634277	1172.980835	2141.845703	2707.393311	2333.575928	1633.867310	1268.873779	1313.397095	2251.182861	1753.081909	3727.365479	517.297607	1769.836548	966.669983	571.137085	696.521118	3585.823242	3651.515381
26.000000	1237.169067	405.357239	1315.153076	2306.565918	1563.201416	206.343323	1748.572021	505.681549	1603.350952	375.451080	2509.274414	542.206177	903.973938	984.111511	1220.982422	923.108826	352.665985	359.748383	158.430557	236.711166	1324.371460	397.302612	512.305969	209.110489	479.855957	817.159790	1642.189575	359.360809	923.549133	133.467773	906.734924	1661.848633	484.343750	953.716980	1576.102539	977.908630	1033.022339	1023.038513	601.186462	1273.281738	1060.111450	2127.093018	346.632233	894.718933	485.240906	337.209564	376.259827	2011.979492	1592.449219
27.000000	3257.408203	1643.692017	3286.640625	4949.661621	3912.228027	527.340088	4840.351562	1033.796387	4606.363281	737.770081	5066.879395	1043.701416	3150.494385	2248.538330	2497.333984	2123.923096	855.762085	1172.469116	543.658508	254.484863	3217.595947	608.839661	1564.930908	688.123779	985.303101	1185.160767	3098.961914	573.793396	1991.082153	246.142944	1618.268799	2672.166016	1361.461060	1844.980957	3562.533447	1805.977539	1840.545166	1392.246582	1156.816406	2048.558105	1235.800293	3675.014648	703.400818	1684.247192	788.587097	552.415527	606.164368	2080.269531	2613.073975
28.000000	2328.617676	951.882629	1819.345459	3443.281738	1875.509644	449.607178	2632.869873	477.956207	2353.575439	317.916351	3012.147705	649.433167	1442.628418	1254.923218	1614.006714	1336.678955	598.266541	546.795593	216.186401	217.555817	1843.956421	369.736725	824.519714	325.331238	446.759369	833.862915	2041.838013	288.312531	1222.122925	99.265892	873.477173	1498.185303	597.784485	1281.811890	1993.572754	1184.574463	873.970764	775.075134	609.325500	996.395874	891.800964	1858.179199	317.152100	740.354980	374.049622	359.634521	359.436401	851.299133	1208.016602
29.000000	7473.268066	2814.410645	7097.022949	9479.971680	6067.368652	1403.855469	8812.185547	2485.415527	7328.642578	1669.475586	7972.236328	1536.522827	5191.325684	3957.197021	4370.146973	3452.858154	2114.512451	1911.777954	1167.195557	574.625000	6932.899902	1265.755005	3234.807373	1361.288452	2126.577881	2378.621826	6985.710449	1046.523071	3358.338379	391.623444	3231.406250	3170.995850	2404.973633	4156.561035	6086.188477	3755.336426	2710.309814	2403.695557	1549.118286	3034.151855	1980.646851	5500.929199	1227.580444	2427.614990	1478.730225	932.245605	771.255554	2502.785889	3878.288574
30.000000	3979.297852	1413.089844	3241.783203	5424.319824	3205.039062	758.745972	4447.617676	1218.697998	3765.207520	828.326355	3940.989990	876.816162	2878.451660	1756.030151	3285.243652	1847.879028	1033.076782	1251.499878	901.052368	366.607178	3316.459961	666.754822	1561.230713	777.627686	1347.246948	1295.334595	3653.614746	610.913513	1858.663940	253.274551	1621.847290	1818.682373	1247.849121	2144.997314	4086.670166	2113.095459	1846.690063	1162.988281	1103.278442	1820.597900	1074.376465	3149.177002	811.426331	1031.884155	812.453491	511.132812	374.843506	1689.893066	2226.939941
31.000000	5177.532227	2102.622559	5226.720215	7812.804199	4127.593262	921.785950	7086.844238	2050.422607	5790.226074	1506.456787	5949.953125	1243.135254	4114.116699	2804.959473	4543.801758	3048.514160	1930.157959	2200.717773	902.524719	752.366821	5955.432129	1266.200684	2645.477539	1512.957520	2624.935547	2436.915283	6591.153809	1187.484985	2929.845947	519.307556	2944.305908	2603.487305	2454.340088	4007.970703	6341.206055	4482.028320	2778.035400	2853.871582	2025.371094	2853.588623	1782.703369	4841.445312	1679.386230	2300.367432	1479.310303	1126.320923	1019.271362	2387.862549	3598.015381
32.000000	1590.537598	772.143494	2319.133789	2983.509277	1673.471313	382.643158	3097.545654	806.215698	2727.355957	635.963562	2383.272217	572.546997	1284.686401	1249.802124	2468.941895	1588.953857	966.580872	890.138306	339.816864	317.239227	2392.959717	631.287292	1216.472168	733.290405	1202.822266	1251.659058	2879.003906	450.812836	1333.217285	186.505341	1398.357544	1141.323120	1079.511841	2123.295898	3109.350098	2142.534912	1126.136597	1074.514282	808.128174	1456.240356	661.580688	1974.439575	829.084595	1006.790710	711.705444	375.564209	344.775024	932.520203	1669.913574
33.000000	562.479431	189.052689	622.305054	855.450806	395.611908	171.699951	884.386047	273.684326	1066.959961	177.517059	636.363770	55.287624	515.873535	489.720154	858.431213	509.158997	198.545212	221.073349	74.103493	147.643799	737.418701	204.804077	351.503235	177.533661	469.748474	543.767700	837.225952	105.183327	311.740540	111.867561	306.027893	472.180878	298.936676	656.350342	806.854492	500.560730	248.474014	318.790680	274.680328	373.460876	256.000488	700.596008	269.251129	237.422226	86.281631	74.281754	84.890755	412.339264	294.519043
34.000000	534.456421	232.940460	740.860657	696.175598	729.011719	116.081268	694.637390	198.188065	1109.363770	78.543579	1718.725098	230.953064	276.252777	662.914673	593.836487	163.517105	97.118851	272.743134	170.410416	31.795248	660.731995	104.439201	218.654083	40.233948	103.466423	234.622330	888.593567	171.010315	423.134979	87.052025	303.134216	833.135742	175.331619	421.754761	166.025208	353.197723	430.665680	106.226387	194.671783	436.993073	399.866028	943.943115	3.653917	348.913696	158.627304	72.035385	107.037811	524.124146	254.816849
35.000000	1530.768311	511.933990	1638.850464	3148.435303	1645.932861	303.227966	2420.677979	559.442139	2378.184570	260.958038	5727.169922	1019.322998	956.749634	1489.641113	1558.421631	599.537537	374.059601	705.836243	302.814270	161.636826	1818.175537	415.095673	686.910767	280.240631	649.157654	910.213745	2077.108398	273.563141	1314.076050	175.854172	1233.792725	2537.153809	413.952667	1141.443726	1475.712158	1198.939453	1179.773438	664.617249	508.062439	1368.507568	1110.123779	2547.016357	352.187286	1547.122437	441.426086	313.982910	253.205673	1773.502319	1622.089966
36.000000	546.756836	149.754272	820.956421	1411.172974	1021.337097	145.145950	1233.408569	208.893387	985.071045	253.973480	2580.236816	273.018585	336.967804	537.856384	784.493530	265.174011	242.040192	321.618286	144.313660	52.766148	685.172180	126.622437	283.727844	164.557297	349.161865	614.900269	1001.162354	182.415253	560.613892	27.734579	645.282532	1230.682129	311.813049	570.196045	824.942505	502.351715	587.463562	397.214600	292.037598	919.397339	563.764343	1385.111938	289.623718	1105.909790	195.260422	147.570465	142.380402	862.800903	793.977783
37.000000	1864.848267	432.072388	2015.387939	2995.768066	2031.248657	312.708374	3114.377930	559.598633	3206.181885	414.181274	6463.195312	865.210510	1173.683105	2180.892822	2581.731201	1294.309570	523.199890	952.574036	396.626740	407.691284	2785.758545	439.120605	997.358398	459.682983	1384.478149	1808.520142	4168.328613	492.398621	2072.310059	217.608398	2173.971191	4254.007812	1321.803589	3012.266357	3530.429688	2493.001709	2098.242920	1814.886230	1539.038452	2850.107910	2683.879639	5941.112305	861.071472	3332.469971	903.919739	858.172241	1141.174072	5238.420898	6230.455566
38.000000	639.680786	152.377655	1033.776489	1582.477295	860.065918	117.064857	1577.506470	265.675598	1427.879272	174.327148	2716.593262	357.666931	632.282837	934.505615	1378.516113	1155.381226	355.350830	618.399780	55.964535	108.496017	1206.725464	236.552933	472.841064	159.790863	962.963013	1033.917480	1823.556885	241.702957	1040.581055	130.367401	1036.065918	1794.238281	564.114929	1381.762085	1839.560303	1157.909180	957.221802	855.147339	728.608337	1320.453247	1030.005005	2673.882324	483.387482	1316.095459	421.335876	442.054535	589.043762	2440.990479	2875.672607
39.000000	195.085754	77.646751	646.867371	599.378113	364.616272	94.084358	985.705811	286.134033	1088.341553	57.854362	1844.289429	210.355225	371.473724	702.536499	757.559631	591.373901	219.296494	241.956757	47.835850	42.636806	817.888916	233.363113	380.293762	198.396835	319.143463	627.074524	1092.164673	122.572693	595.373352	111.829155	652.416748	955.569031	304.422272	844.098511	1179.788818	633.964478	609.256592	429.276520	477.377045	941.523193	747.233704	1800.915283	338.442749	804.986877	299.616058	211.472076	306.682068	1165.461670	1864.501099
40.000000	55.824398	82.348686	429.357117	506.365112	214.658173	27.977461	610.412659	200.658646	516.421875	67.828392	728.414612	128.797684	258.773010	345.194031	473.174805	258.238159	183.545456	28.160828	42.547588	-1.417636	317.983154	111.536385	252.712601	30.669371	132.037628	155.690308	450.378052	104.033089	250.243042	25.541576	171.370941	529.314270	220.383850	546.581726	384.136536	515.982910	106.822517	177.865494	148.995636	458.148834	461.789551	640.180237	69.478844	197.132797	182.185699	124.013733	189.850937	378.686371	93.210533
41.000000	4744.923340	1451.669556	2994.731689	4841.521484	3863.161621	556.931702	4243.549805	1258.622437	3765.416504	933.388123	5552.047363	1192.386841	2564.818359	2724.501221	2202.085449	1646.394775	1004.550232	846.659729	756.970398	355.036682	2663.225586	765.993896	1536.480835	755.731812	1350.884888	1579.835938	3875.536621	672.175842	1712.755005	256.565796	1662.989868	2599.089844	1008.113770	2348.098877	2958.379639	2049.132080	1855.953613	1091.305786	812.500916	1916.147095	1276.143555	3791.665283	614.479309	1388.711182	528.919373	745.438965	660.571350	2349.381348	3329.618896
42.000000	2289.198975	664.209351	1778.789551	3455.457275	2386.515137	292.829193	2406.880371	746.752991	1962.908203	372.777039	3415.067139	787.714172	1408.869751	1535.111450	2028.547852	1059.219971	477.505432	487.243988	338.791748	152.403992	1533.263184	360.637512	789.766357	414.154633	619.515991	911.153381	2407.528076	259.877838	1074.477905	201.966568	920.620117	1244.331055	798.233459	1112.968140	2299.113770	1422.933350	926.540833	728.849487	571.801086	1117.240723	896.830383	2122.380371	468.374481	739.975830	369.488037	470.638428	367.904388	2069.527832	1830.966797
43.000000	7445.979980	2024.027466	5948.771973	9470.463867	6744.232422	986.285522	8661.774414	2154.325195	6574.916016	1128.526367	9042.518555	1905.977295	5334.706055	4889.567871	4934.408691	2732.756104	1580.038696	1907.943481	1041.363647	602.321472	5135.161133	1454.916504	2242.762939	1528.081177	2510.079834	2511.507080	6172.118652	1120.685791	3091.966309	541.029175	2814.847412	3654.245361	2033.561279	3403.298584	5953.182129	3378.394043	3349.964355	2119.486816	1386.608154	3220.541260	2222.849609	5204.476074	1000.197144	2066.236572	1294.778320	972.742737	893.779236	3553.251221	4834.492676
44.000000	3433.938965	1381.651123	3103.083496	5327.105469	3358.848633	626.596863	4287.038086	1113.030029	3678.075439	747.366455	4695.855957	1046.705322	2435.437256	2414.156494	3122.478516	2313.340820	703.722290	1080.213257	734.466492	200.182388	2587.686523	565.952942	1295.264648	594.950623	1515.143799	1285.597656	3080.956299	503.602936	1662.151001	290.564667	1399.252563	1992.963867	1148.506958	1799.398193	3234.145996	2082.429199	1782.136475	1058.750244	789.191711	1624.701660	1203.633789	2517.993408	555.515137	1297.002686	423.478577	435.818451	432.757294	1862.792847	2674.781738
45.000000	2966.234131	1089.912964	3595.167236	5360.775391	3500.384521	723.397522	4643.626953	1361.482666	4493.295410	829.059937	5367.080566	1252.973511	2872.798096	2560.912354	3529.727783	2288.708984	775.694885	1064.103638	566.578369	390.132416	3741.545654	834.809875	1611.425049	844.594055	1769.382568	1205.018311	3901.516113	638.688232	2072.158691	219.534409	2052.700195	2648.732910	1278.082397	2553.736816	3855.904785	2038.380127	1761.515991	1387.703491	983.530762	2209.943115	1038.864014	3031.152100	694.591553	1692.647095	757.826660	700.021606	627.470398	2110.309570	3063.340820
46.000000	1156.672119	537.846436	1540.274170	2093.457031	1660.286255	223.256454	2101.224121	497.599274	1916.416748	314.381042	2477.409668	437.202087	1117.477295	1140.491211	1570.048096	888.052124	336.727081	470.661438	371.865692	171.378693	1377.246582	298.508850	729.399658	414.784607	706.298767	644.179382	1423.228882	193.211166	776.556519	107.640289	875.565674	1305.629883	653.839600	991.816040	1835.128296	993.327820	740.044922	613.428284	528.714844	894.277649	562.015686	1358.584961	302.783813	696.375610	373.565399	279.108490	208.280945	934.928040	850.548645
47.000000	580.429504	137.636490	1007.091431	1355.209839	563.155701	124.022285	1115.113403	311.457397	960.276001	165.975586	1369.904663	226.541824	511.563141	582.294678	713.842468	381.337006	251.367783	170.489334	235.328217	104.802162	855.729797	134.342392	292.824341	315.526825	405.255951	516.264893	880.600281	167.811676	455.677765	77.429207	619.250122	1017.315369	282.734070	446.586121	707.193054	612.961548	327.261902	347.444092	225.676224	571.747437	267.715546	777.566895	218.347794	316.074341	236.074280	167.768204	173.694748	496.577820	648.790039
48.000000	319.058411	105.310196	514.781494	641.785339	214.403732	44.586399	370.725891	119.572304	230.371689	206.568130	471.198700	132.160965	329.953217	238.172195	425.403198	211.719711	57.654945	228.827957	27.683905	16.115797	502.655151	117.274734	129.011673	79.521889	83.989021	153.579346	525.446045	123.753578	162.811096	63.470352	308.368378	506.663818	216.808319	537.599365	505.533600	532.835144	120.606903	96.402466	36.106579	361.669678	248.427429	508.013611	59.335163	181.702255	70.587273	89.857552	71.751999	275.551758	103.710579
49.000000	483.502106	127.979813	627.768616	836.410400	540.273499	51.061596	588.240417	156.315094	755.711243	107.496376	1539.722534	251.277664	284.886047	439.626160	632.665344	134.726059	76.916107	167.070496	126.530754	88.624809	395.783264	86.659103	252.983368	50.990719	103.240913	210.432251	830.832886	72.943916	374.924835	72.220505	265.829407	638.514709	234.569061	520.796570	370.768524	318.501465	240.776489	148.018158	113.931984	434.683807	337.879089	916.206482	74.302917	308.053955	125.170189	136.623138	82.932388	721.787048	423.156799
50.000000	920.403748	245.364059	928.341675	1309.808960	1010.776306	218.245697	1214.010742	246.757370	1397.990479	195.769516	2182.700684	436.901489	561.851013	915.691406	610.215515	382.023621	306.514526	119.802231	332.079132	29.341555	702.859253	219.401428	279.606293	282.418182	289.705078	532.668396	1240.630493	148.852768	566.670471	72.030167	677.010315	1350.460083	275.688110	790.014954	582.866577	723.611328	646.843262	414.299072	395.316284	963.317383	503.976288	1001.163147	162.920975	389.927124	152.890564	116.075531	102.722786	1111.858643	542.390564
51.000000	445.212891	67.345261	711.143188	806.214111	662.204651	122.160995	627.852295	169.718689	632.383423	114.621689	1394.933838	336.876648	343.305817	384.877411	461.150879	330.870728	234.612778	244.894562	42.613892	35.373058	417.945404	39.994076	211.916122	111.495705	207.580048	373.236298	561.162048	109.437683	264.525330	45.120777	257.770508	784.143066	170.034943	693.476257	197.451996	456.896027	179.413544	211.954834	297.006622	713.062927	449.826874	782.387268	47.177509	90.470581	137.986511	91.082756	52.006466	652.904053	180.585587
52.000000	1193.120239	453.668213	1628.073730	2419.386719	1610.254517	288.419128	1993.202759	424.786713	2781.479492	200.357224	3766.581543	692.103394	878.267151	1170.436523	1316.016479	484.593414	353.694855	583.568848	275.989532	88.167908	1495.545776	336.881378	692.078186	221.270126	578.587524	846.826904	1841.584595	277.471680	1050.492065	201.213531	1056.658325	1867.802856	585.363708	1705.162598	1433.507812	1097.545654	926.456177	680.893005	735.994934	1065.147705	779.438232	1968.845947	126.930054	1041.551147	388.178192	284.821259	314.182739	1745.962280	1071.999634
53.000000	544.803467	86.276436	755.268555	1348.033569	990.298889	142.624847	1011.033875	183.840332	1125.643433	148.383438	1875.505981	354.660583	427.225494	537.893616	807.334839	197.207565	200.077728	282.252045	188.820618	58.442780	849.407654	141.753296	252.924133	259.088989	209.985031	425.846344	819.200684	143.785507	521.077454	82.154297	538.542542	1050.593506	447.797943	648.761414	745.079651	650.671814	334.495270	310.967438	324.352386	732.843628	377.680115	992.716553	169.271164	350.585754	63.790462	129.280136	155.682312	737.727051	291.450287
54.000000	789.801208	347.999878	1392.854980	1676.593262	1573.019165	194.842743	1686.703857	385.514801	1731.212646	330.890503	2692.042236	662.726196	608.489197	833.055664	1130.657593	305.637054	299.271332	478.893097	96.047348	142.747009	1307.651978	237.204147	502.020538	366.993439	424.555481	713.295105	1649.245361	204.569168	959.198364	129.588058	999.230469	1757.967651	647.690735	1350.405762	1264.554932	1375.222900	1016.987610	610.430908	613.273621	1171.836304	920.402832	1994.496826	159.549164	801.688843	305.189575	275.371094	307.430084	1745.731934	939.416748
55.000000	-17.947105	135.598724	810.749451	1044.070312	716.164062	64.802307	838.069092	280.415405	996.055908	47.438259	1796.236450	317.003937	448.081848	541.751343	679.232422	149.827209	194.694580	233.925293	34.140610	135.412003	580.335266	170.675446	325.030609	123.170403	258.777496	412.919098	775.257202	69.547203	564.910583	154.758545	473.402313	980.095703	346.423309	725.429138	677.311707	519.216309	306.752747	298.084229	187.116501	588.901978	368.065033	975.842957	148.762924	347.853455	74.146332	136.768097	139.647827	744.747009	726.389771
56.000000	135.849457	144.379562	410.455048	636.578125	645.174194	27.627781	431.712555	117.752121	933.509949	103.611214	1399.983765	302.796295	246.913727	400.937408	541.418274	80.910233	73.393089	102.335899	86.431648	7.487006	547.013489	75.384850	162.922241	149.529953	95.811569	369.712067	570.304016	97.630722	475.523346	155.834396	455.190002	1031.860840	216.421173	420.752289	429.387024	566.466675	485.357880	303.352692	119.406296	299.744995	296.072693	950.774658	26.669437	389.786255	134.787582	227.983368	148.361649	704.901306	175.194519
57.000000	184.266220	132.090576	553.306702	838.833252	614.940552	146.140778	716.531067	132.902252	962.755066	77.911461	1900.050659	314.117462	330.259338	446.269104	256.366089	123.073425	159.525284	60.032581	49.235085	79.903648	625.833618	135.272141	251.256012	206.867981	43.147385	492.815765	492.866486	137.311478	254.086075	34.538681	520.504822	825.138611	266.979065	301.559448	303.770538	261.966644	399.537323	197.637512	184.040405	590.969849	407.630646	866.607666	155.378632	440.753662	91.497131	173.912888	106.457672	1085.681396	282.558624
58.000000	632.359497	452.561462	626.035522	1220.176514	1049.452271	199.501450	1155.720093	390.786591	987.114075	168.443863	2171.290527	363.047943	605.369019	816.533386	724.165039	365.001617	284.844330	252.458618	126.370430	8.114486	758.182922	194.513733	364.356842	332.565430	239.032471	386.450012	1044.365967	98.516830	327.028748	118.540039	616.948853	822.975159	322.943451	477.352905	913.949646	682.368958	530.359558	470.415710	327.918213	953.301514	362.309845	1284.666992	149.607285	410.281433	114.224823	143.558334	125.626976	845.109985	429.466339
59.000000	678.176697	310.639160	540.403198	710.297241	938.986084	89.430824	871.688782	179.794067	1063.584717	138.246689	1798.182617	325.975708	525.948730	663.706421	958.006714	265.828644	130.417297	208.980759	120.139847	101.175934	590.452026	154.197906	274.877472	90.272850	187.731064	358.468079	786.633850	111.117325	303.889313	56.918541	386.006012	958.027710	191.613937	568.914490	897.240173	360.825317	241.518448	195.770386	304.649475	499.680634	251.949875	878.021729	16.204214	314.937958	160.755295	155.134552	78.265396	614.668030	185.513870
60.000000	4603.767578	1816.564941	3077.961670	4980.147949	3826.079102	529.511902	5246.964355	1313.852051	4362.206055	752.153809	4736.596191	981.130127	3181.688721	2824.217773	2911.183350	1695.013062	914.297668	1106.241211	570.074951	234.795349	3317.765625	1139.357422	1679.241455	875.944092	1315.586670	1292.170532	3889.648926	735.132812	1890.519409	349.291931	1745.162476	2203.553467	1400.702881	1974.452393	4251.185059	2088.864746	1677.885010	1164.909790	1148.806641	2282.314453	1297.929321	3362.762207	491.066681	1096.528931	988.226990	534.488892	561.226379	2352.996582	1823.957886
61.000000	2644.774902	922.124390	1837.903931	3231.116455	2151.102295	241.290695	2387.796387	772.042847	2988.226562	548.179565	3465.481201	661.457886	1773.754395	1662.896484	1798.955811	1361.495361	418.353363	804.693359	301.848389	131.468445	1767.190552	441.065460	1020.517212	524.557922	843.354675	923.168823	2476.406738	247.028168	946.599731	176.604202	1148.564453	1380.648926	793.576660	1433.306152	2568.784668	1196.701782	850.288086	777.576843	612.288818	1232.403809	880.593018	1909.067017	335.218811	800.043152	334.073669	352.841187	317.369507	1233.705078	945.653381
62.000000	4635.085938	1319.078857	3244.800293	5422.078613	3142.312988	781.839539	4506.757812	1236.934326	4087.279785	807.350098	4320.428223	905.107849	3066.762451	2241.072510	2709.783691	1967.761475	1071.332642	1019.315857	776.512268	446.076660	2741.189941	857.735657	1498.758789	740.470154	1549.446533	1527.562622	3674.286865	563.745056	1806.095215	253.187851	1830.131836	1671.583374	1376.682617	1545.382446	4042.209473	2204.741943	1629.843872	1098.903320	873.626770	1924.961304	1120.655151	2801.654297	569.441772	1018.198364	608.322937	646.575928	495.360565	1757.118530	1518.699219
63.000000	1660.835327	536.362122	1742.469849	2433.914307	1339.199219	438.285095	2200.081787	726.182129	2370.373047	254.566910	1823.816650	697.277710	1477.396606	1054.949097	1870.910522	1095.213257	489.520233	719.365234	258.267120	292.660522	1621.754028	383.761597	698.183350	513.955078	864.784729	710.807800	2217.035889	308.398499	947.565918	73.549980	818.608887	990.489441	718.835815	1048.627930	2050.152344	964.398315	894.757874	565.269348	696.857117	836.060181	595.344482	1727.816040	299.763458	396.055817	260.484650	266.213287	227.714233	1094.622559	689.065430
64.000000	714.995483	100.861572	519.681274	798.332214	391.315918	140.204498	835.713074	308.604553	800.340210	150.753464	640.703979	182.181122	380.560944	600.799744	754.349365	620.100281	95.541229	238.744553	90.131081	68.134338	518.140381	86.117676	344.780273	172.306427	332.105042	215.027908	709.792969	177.050568	498.409851	122.572517	432.089294	634.275085	323.296234	368.691162	864.624146	432.248962	435.251831	229.499451	306.419708	627.416931	243.858597	480.280487	215.044662	115.318344	267.716309	83.487320	82.638367	463.123749	31.073414
65.000000	470.799164	162.022781	499.909698	920.395447	610.207336	31.880470	723.471924	224.517624	1192.807129	94.712555	2322.834961	216.347855	288.498352	590.995972	447.915161	172.448776	152.900375	125.962479	163.845840	38.956207	715.631348	118.072220	208.643188	134.939896	133.619598	505.498352	809.029785	167.458237	232.572586	75.579796	410.573914	961.073364	271.576630	591.284973	609.871216	532.968567	531.400879	323.348877	204.592728	379.158295	448.242615	1043.474976	49.587177	664.943726	150.793411	201.523056	137.275970	1125.653687	957.944580
66.000000	1242.876465	365.913086	1084.981323	2207.217041	1731.671875	185.294434	1448.695068	311.146942	1972.640259	226.830963	3793.981445	473.682648	599.915466	1280.447632	1084.063354	222.470291	322.866974	371.962646	213.479645	115.542007	1144.929199	232.864777	245.682632	171.555847	309.983093	593.407776	1408.482300	165.855377	619.069580	133.300217	820.766357	1787.715454	471.950256	933.474548	854.899353	758.117554	791.750549	565.037659	479.537476	726.108704	854.953552	1898.642090	103.885765	781.956543	217.720490	111.559883	303.613159	1866.578125	1290.730225
67.000000	305.510559	144.798172	498.104156	671.476990	571.310669	204.446243	1042.160522	155.668854	898.729370	48.076607	1768.717285	221.941299	447.843689	717.832153	441.053162	89.431404	58.789001	103.450790	41.386105	40.271095	622.682617	94.673874	245.458771	128.093185	248.331009	309.137573	760.397156	114.993225	360.254028	41.138531	281.648590	718.730774	245.994049	477.493469	357.081726	368.465302	398.312653	264.603729	100.811859	416.884399	393.820221	804.156494	19.704477	385.837982	109.223351	104.123283	119.860519	957.262939	382.265289
68.000000	177.320892	41.078545	715.090271	1039.842041	777.736084	76.418495	932.125366	243.900467	1266.649658	192.895264	2078.421631	233.974167	362.397339	716.328674	783.619995	385.482239	97.407791	233.984436	81.389465	95.341675	752.539734	155.336914	386.304840	243.020325	208.605240	539.192078	1000.465027	96.885368	414.208282	66.679871	568.789246	1228.893188	374.010468	585.136475	441.725403	515.520935	545.178345	376.620331	480.094879	1219.511963	540.353394	1064.335449	129.748901	547.539185	92.605995	43.702694	230.022125	1133.402344	675.306030
69.000000	123.958862	91.339249	368.485046	468.484650	482.193573	103.671356	446.319611	196.818954	519.385254	14.783440	779.103088	289.625854	151.367813	312.825317	350.533752	142.228531	97.613663	27.363237	60.188046	95.803650	333.833069	86.929192	235.585159	99.526688	121.593132	221.306961	542.219299	21.429838	164.666351	30.272987	214.761887	643.170837	168.495560	175.679749	144.773117	290.008362	483.008331	215.349472	327.772369	724.273926	298.716827	464.576508	-13.439599	105.161392	38.766335	67.039993	102.301033	365.940369	426.374023
70.000000	169.843719	29.450289	470.181793	396.931458	483.896637	2.152654	110.899582	54.317261	470.488739	141.166016	412.832520	207.909622	79.044350	225.518463	376.798126	130.913315	75.046440	59.576996	21.610952	4.146635	323.004517	47.346298	101.877151	109.187599	144.285736	208.829941	268.788025	81.357048	120.579971	39.057152	111.736549	825.298584	158.278473	121.092392	173.506897	275.009949	402.387360	245.123825	225.646393	920.144775	280.415039	426.707275	19.688967	157.708542	142.956863	140.795258	14.294041	441.483185	3.710400
71.000000	6.955045	-5.347383	197.704575	192.070465	305.643005	-1.063491	48.251179	71.653915	262.273010	102.107094	124.968613	80.589653	34.378738	10.151899	370.179230	20.188190	7.956989	34.671173	77.185165	32.228252	383.839447	62.970314	47.000282	64.635017	87.817215	219.790894	258.260986	104.535797	160.112640	120.250504	174.650116	766.132690	107.598129	177.753372	211.293457	30.153875	251.384216	200.227127	107.340927	583.499634	252.255371	403.736389	40.682201	120.452858	181.454742	20.626917	41.724846	169.935974	278.684570
72.000000	411.078735	114.345543	599.412354	684.964600	345.618591	81.387192	624.996033	115.655624	530.159363	111.501503	384.228821	94.375061	361.649445	369.982544	152.924088	177.588791	193.115646	217.863678	125.823639	64.910500	552.610107	105.800713	327.416718	137.838531	213.628998	176.524078	540.002136	120.802475	332.997742	87.444473	99.633240	433.728485	401.909973	347.587433	561.190308	374.229004	399.783356	89.343407	380.480408	270.276825	124.884949	611.727234	93.182037	115.817390	67.096054	137.772522	112.998932	441.278473	195.943359
73.000000	218.441162	57.235722	265.004425	406.696747	163.507736	79.785019	154.338730	167.648178	375.195343	87.608627	269.036682	19.059872	134.057648	84.549538	165.931244	237.393097	94.649872	124.092072	39.534355	9.512914	301.388153	90.365509	184.481201	68.217484	135.130005	90.854385	415.153748	132.076309	185.957092	67.929359	56.654388	344.468384	107.355881	280.491150	490.370850	172.436661	375.154083	232.117645	140.284180	448.752991	116.335182	500.999695	50.921169	207.087723	66.514404	29.369987	93.372108	190.025360	16.340061
74.000000	463.127411	143.488037	564.512085	867.555237	853.099365	122.314186	818.744873	137.624756	1172.165894	112.623535	2163.729248	280.347778	363.496552	636.691528	657.911072	98.472061	92.322884	199.556076	115.328049	0.699892	584.907654	94.125389	214.578201	152.811920	175.619415	362.635773	783.881531	89.350227	483.768524	70.682777	387.549438	1002.577087	150.013779	465.592438	771.490540	400.904053	395.149414	207.918701	327.899261	393.292084	466.421082	1003.519165	172.005325	526.008118	107.499077	155.930267	102.215408	1015.136230	541.867493
75.000000	658.072754	137.166046	768.863220	1286.941162	675.195129	121.691498	763.694702	139.097961	922.388916	100.358452	2005.770874	359.898285	514.793518	588.210327	557.703979	126.527817	157.758286	298.620209	78.376343	48.054184	742.070251	152.571701	186.838623	126.291557	125.132599	390.106995	816.035461	61.927670	445.225830	19.821247	425.035583	755.633850	330.213409	536.987549	633.282471	504.875916	442.726654	355.184998	209.249878	343.215668	465.935638	1084.195068	65.340866	431.500916	92.187729	65.036079	123.193787	895.095703	205.061462
[truncated: 32 more columns]
