# Supplementary material for: Quantifying biological samples using Linear Poisson Independent Component Analysis for MALDI-ToF mass spectra
Source: Bioinformatics. 2017 Oct 28;34(6):1001–8. doi: 10.1093/bioinformatics/btx630 (PMC5860625; doi:10.1093/bioinformatics/btx630)
Supplement: Supplementary Data [file btx630_supp.zip › btx630-suppl_data/milk_milk.csv]

102	66	0.000000	102.000000	102	1.000000
0.000000	249.676300	166.724121	132.477356	70.686111	103.623795	273.470947	33.722458	208.325851	55.899712	71.383438	288.164581	269.243927	53.053371	164.476410	239.592911	89.252167	37.483143	288.414642	-8.501112	261.996033	77.730873	72.265839	37.213219	66.502022	264.391296	118.429985	108.342079	32.843494	84.499771	66.731468	133.259003	74.798454	71.862610	212.475906	158.928238	219.113007	55.130131	160.493225	67.390579	133.270218	261.540497	1.229284	289.352203	295.319061	173.385742	32.982849	75.604172	10.723476	59.064819
1.000000	145.419479	75.246864	190.998764	112.472435	42.280434	90.205391	117.094727	281.997009	111.021301	48.664494	214.207321	118.959869	34.001423	127.692841	518.881470	294.487091	231.645126	545.588928	80.692795	112.271927	261.284943	239.785065	157.325516	64.970833	303.714325	287.121094	140.928436	200.432693	105.097565	317.545166	218.234558	177.764023	191.039337	326.582977	262.979553	275.395996	77.493286	72.256981	133.919159	466.644714	386.355988	102.512123	189.536087	334.023743	262.469696	359.958710	-11.452605	237.284149	127.521614
2.000000	433.652863	385.272156	557.921570	480.919281	356.936462	548.891846	595.767883	566.652649	516.770874	316.789185	1040.136108	1027.778442	297.640228	695.737183	545.869446	184.767670	572.032288	677.723022	808.152222	1405.531494	521.646606	568.587341	586.045227	245.402359	794.477722	1009.168701	295.349030	341.046082	516.517700	2296.725586	500.049377	136.152679	3309.584473	2544.455566	390.054626	832.727783	555.866333	483.222321	562.997925	1012.278748	501.236237	368.752319	1552.498779	541.930298	725.738403	333.801788	600.799255	116.689095	405.983215
3.000000	119.064919	175.579971	90.938072	53.250114	187.041473	227.353683	96.924141	149.594147	197.777756	122.179085	358.059021	278.542572	22.293198	211.990433	252.650391	123.666794	323.432495	233.486221	264.040009	337.129120	153.159805	224.248413	98.658493	49.803909	286.260773	415.447327	187.294403	22.788906	254.005630	668.866760	151.063583	49.308258	975.943359	644.577393	172.900787	349.619354	250.427490	94.575500	211.967224	485.265625	394.619873	77.613411	777.315491	217.924362	275.244781	178.024948	169.584412	91.206108	121.434883
4.000000	246.155807	222.604004	112.118935	155.406479	237.384689	246.175140	184.591263	290.673492	273.412872	100.298424	496.300537	253.831421	146.962997	339.729218	285.102417	121.570656	137.230286	146.175583	368.006714	540.193481	107.508522	285.489410	243.060440	93.094933	272.833405	333.578613	136.246887	134.052917	319.477020	1009.190063	179.900467	43.252968	1285.119629	1090.541260	165.116913	428.648804	202.540863	87.379646	172.344269	406.336487	163.830856	182.622147	566.715942	239.449158	250.734253	183.260651	282.279663	10.506798	210.149094
5.000000	125.938484	128.101868	56.965267	40.411392	11.823371	83.374474	114.853241	82.433311	25.480961	58.344643	89.105629	79.124596	58.195129	89.172287	75.312859	38.412872	118.465836	34.585388	100.992104	132.610535	35.160217	77.906860	61.857872	26.765051	73.658417	245.825668	105.876656	17.663237	130.616653	243.278687	111.043945	30.331877	315.562073	342.453094	52.747276	98.786438	74.818558	21.969152	35.628418	62.868805	65.659111	38.904198	280.917664	57.740448	97.186340	17.533730	41.109928	-4.397758	46.630829
6.000000	226.717377	286.254028	314.450958	171.548126	288.476959	375.790009	331.349945	468.494171	352.198212	243.508820	786.073181	250.413269	128.093689	449.437866	285.061371	-0.119087	390.926331	206.236343	380.363678	418.334778	277.456329	586.001709	163.204498	369.885406	485.789459	1221.606445	289.772369	193.143021	437.847107	1080.712280	555.731506	33.696510	2117.070068	1376.755615	147.397690	311.000519	352.004333	372.931610	317.293457	960.626770	501.158112	215.860458	1702.302124	380.751617	795.927063	211.818802	447.852936	57.001049	178.260864
7.000000	122.174561	117.487396	47.656059	25.466923	26.965166	97.176949	62.004425	143.043167	207.810959	100.660339	442.218750	148.723602	37.815041	98.094742	126.874901	23.639851	60.875671	64.400993	161.897736	92.769409	122.759712	145.972733	53.068192	60.195457	190.167892	405.972107	83.184334	90.780769	80.291283	361.789062	158.775848	34.766476	755.266296	460.167938	28.621311	22.824196	83.162048	143.985138	62.074722	295.252045	131.066177	67.058784	663.281372	138.132431	290.626587	38.501366	235.695236	-5.622862	61.052536
8.000000	71.895172	32.303024	160.833511	14.229446	91.958183	117.693619	64.060799	105.442047	98.004654	89.658752	307.690918	166.673492	37.320114	88.490906	65.635300	56.790375	73.960785	282.243256	67.118927	180.130753	199.079575	156.899475	129.585144	-0.474251	370.919952	636.135010	123.513489	162.508881	116.814194	232.128860	179.234375	67.454483	76.215248	218.641708	122.860016	120.076553	110.908890	87.293793	201.906860	64.539696	432.195099	3.500675	288.509949	269.290802	144.697327	194.351196	112.570305	23.894329	-1.617138
9.000000	444.239258	270.815125	268.882782	133.800110	217.212036	314.097717	190.632935	212.737320	176.210175	380.253082	434.622803	422.551178	176.315598	167.230530	363.467712	169.794266	286.627014	434.872101	349.034851	389.145630	320.125519	287.236053	176.396561	91.876740	426.478821	411.215088	206.999939	179.140091	276.391357	402.695251	414.702240	266.708679	390.244232	307.332428	197.257965	301.538269	170.338486	244.609726	230.503998	362.001953	436.656830	136.876709	504.277924	303.083801	212.830887	274.617218	160.347549	134.700638	123.517975
10.000000	118.771790	131.465866	110.837440	110.826920	75.697388	94.429657	170.269272	164.817917	61.485397	259.576691	370.411102	186.927948	30.692402	114.909355	248.207520	23.817768	95.438622	325.011261	63.911327	210.663483	245.891418	72.674271	119.713058	87.754456	188.080673	217.005753	189.754059	70.095215	107.650749	364.822876	101.066818	188.382401	152.353592	375.941986	89.807167	143.024612	80.949623	33.954746	117.899803	160.629089	222.734116	51.833988	72.295006	237.979294	124.796120	71.565002	-1.731607	54.993248	28.859760
11.000000	145.271027	126.464745	135.115997	28.779791	80.500732	136.262161	53.876934	261.206360	82.925552	119.855972	480.943970	99.486046	31.393875	145.609314	188.234070	24.178133	234.269302	192.064651	119.758568	367.493530	231.716904	187.313873	279.251404	161.716537	485.215210	625.280151	279.200928	102.832703	133.398209	326.429504	361.462555	54.346451	281.697235	279.268250	116.371262	171.903763	196.088745	81.012024	272.989655	260.766785	391.814178	100.379066	305.509338	463.402527	403.982819	89.978683	150.967865	17.797171	14.873640
12.000000	225.974792	193.159271	462.326294	46.139053	106.453224	258.507965	181.869019	342.503723	103.751793	165.420837	467.672363	455.519531	246.824661	184.169724	493.264954	258.617615	204.537292	562.809143	318.292755	398.315063	397.860443	284.447906	275.182770	267.307953	673.198486	279.961456	242.231018	128.412048	193.902603	644.958130	301.925385	179.084534	372.829834	469.442322	157.125641	325.908081	314.861969	180.596405	357.815521	446.288025	400.786591	167.026184	529.049438	403.375549	385.683258	323.701691	169.893845	253.456955	67.205360
13.000000	115.490952	92.171143	113.871513	40.843117	31.623299	20.186604	45.777748	95.048302	54.584229	54.912525	106.534111	244.103363	65.389252	28.041895	142.096954	136.314102	18.437952	162.104172	65.123390	121.378571	201.997620	201.083130	51.452465	66.757004	290.102478	90.221596	30.939869	54.793968	55.656406	267.492706	100.231911	46.427513	46.185699	119.555038	37.491341	68.463905	161.385315	41.821316	151.798218	194.925522	84.286766	29.732807	320.383179	213.804840	65.188194	132.026764	103.797119	30.309223	69.048584
14.000000	205.581314	44.564995	141.613586	78.614197	34.764084	77.840912	34.875416	150.988281	54.271355	342.327332	215.895340	288.833527	71.638527	209.513779	51.740494	120.733810	64.265579	56.366257	111.878250	266.135101	17.951744	85.018501	152.796555	37.246868	83.433952	187.657822	109.288803	87.045357	141.139740	457.073822	120.599915	63.424881	452.591827	488.446472	80.346375	172.451172	69.845863	91.909096	61.380184	143.977066	168.277084	100.542252	368.957733	123.345596	194.543854	120.984680	116.853378	75.553925	56.414478
15.000000	280.898285	322.880829	98.282463	121.446655	101.227501	186.105042	192.207962	250.185608	417.428009	222.145599	724.704163	287.637390	48.088379	452.772919	240.847229	29.021347	245.633499	167.425262	294.999481	231.078079	223.774353	288.988464	217.390259	214.432068	218.126312	1039.109741	145.385727	179.868973	275.610504	1019.447021	371.514038	35.493359	2069.494873	1098.890869	91.875900	273.481995	258.558167	292.560791	170.948425	580.518616	378.091980	340.711670	1197.982544	275.460083	575.428040	190.857407	412.230286	83.946999	148.977386
16.000000	45.278526	130.610840	105.684265	-7.010240	81.461258	98.362335	71.112404	40.208294	172.613022	22.569818	328.291656	196.029373	18.391710	217.266495	26.563137	-12.278089	168.285263	135.312119	63.596085	8.673805	97.688644	165.454361	64.908409	116.750771	259.796661	330.502014	151.640778	62.217361	88.102478	484.956024	96.561684	17.073044	899.628784	426.369354	28.992212	67.955742	196.186829	99.515610	76.535728	159.077377	134.156021	116.797089	469.647675	160.500854	287.875885	68.084198	214.788116	28.185577	49.890614
17.000000	348.466675	333.879364	365.059875	132.614716	298.895355	317.671478	237.993607	418.942566	333.465057	329.055298	820.337097	418.293213	63.584122	415.858673	269.535248	28.484615	380.572174	283.605377	296.302460	158.148834	313.724854	404.681061	294.648071	275.134705	564.004944	888.637085	255.288071	236.419830	555.072876	942.437866	337.853577	185.925797	1311.476807	1118.349121	211.679184	205.658188	456.577057	318.794189	267.975677	980.461060	525.131348	112.042450	1303.439087	348.836609	622.286255	512.988220	524.513550	242.274399	57.064072
18.000000	88.425842	124.530762	82.355934	68.175941	66.250183	137.097382	80.619308	154.262726	105.325935	93.769951	382.944946	24.062450	56.363930	158.784683	91.672836	20.193853	135.092804	199.409714	109.796837	108.356873	154.635925	111.403717	125.073936	89.808296	135.338715	315.716858	32.098122	84.196518	77.959946	341.622009	170.622772	28.332935	520.905884	449.549652	71.769173	106.468071	174.810028	89.746544	74.710037	355.624969	243.181839	29.376122	331.996277	128.142426	232.109741	98.592270	84.649742	31.024866	98.981331
19.000000	60.124413	115.878387	24.991724	99.383316	57.544109	43.852135	99.797005	41.337067	52.799023	131.997116	174.292847	127.414871	7.403863	163.017319	98.057526	31.197197	52.725677	165.986786	189.919769	62.277588	37.923340	7.545866	55.629456	20.617825	128.316528	92.300911	65.071594	81.801437	104.502045	188.778275	41.268665	42.732647	218.456345	393.477386	75.693825	75.834976	160.483429	51.515160	67.374557	162.462845	55.708344	9.592520	26.599590	74.142044	40.882008	25.253267	84.542488	14.495464	79.495171
20.000000	1689.217896	1030.853516	1000.495300	847.899658	1014.542358	1344.487793	790.897034	1310.297607	811.503479	1420.016479	1376.782837	1596.652832	646.009399	577.001648	1334.255859	594.405151	1006.433716	1096.257080	680.077515	1209.381958	765.174988	692.545532	1107.110352	493.631927	998.589661	831.988892	579.145813	819.166077	1128.242310	1104.203979	1220.154541	957.527527	1247.494019	1192.420532	866.371826	831.618774	670.343262	581.225708	731.232239	1259.566772	1538.247192	799.995117	987.163879	987.696472	751.184082	1037.220215	455.551636	584.163696	783.882568
21.000000	682.531006	528.024719	525.090454	391.725616	545.295044	662.760986	269.094238	760.234436	329.109253	689.862488	724.564514	750.820129	244.187180	283.277832	486.067291	266.552063	326.203369	565.010193	361.257751	591.293945	390.851074	398.302429	492.994171	346.868774	411.965454	342.843475	436.407227	198.663651	587.976379	627.647705	369.789917	388.848389	498.809143	623.977905	496.701691	367.272369	373.671234	235.863358	422.096008	768.731506	761.527344	289.245728	446.930176	397.049530	486.843170	440.062134	315.918579	244.460480	446.162506
22.000000	317.997864	261.353943	389.074585	103.833054	201.124634	335.145050	146.383224	391.365417	189.753769	332.821259	454.114410	534.770569	139.234726	103.642509	265.700500	179.017441	150.045227	417.976562	269.266327	297.918732	257.948334	290.533844	298.569489	137.935211	594.183716	596.532593	232.355743	206.291611	218.381653	338.639923	424.422089	272.347107	224.761719	327.371704	270.608154	185.845398	182.070175	229.047958	337.200897	574.795471	694.073364	74.333328	606.070190	383.192902	385.965851	320.033539	57.601391	210.877014	180.819778
23.000000	987.212952	942.875305	2306.162598	321.172821	543.191589	800.696289	421.993774	1179.511230	473.910889	899.446228	1386.345215	2858.485596	1037.321777	576.840332	2531.647461	785.854370	1552.744873	1772.493042	1276.354858	1482.123901	2116.654541	1335.299805	1303.733154	975.328064	2877.585693	1284.728271	1028.048706	681.579407	971.762512	1606.898804	879.968262	911.453979	1788.652222	1734.451904	1125.960083	1483.976440	1271.574829	893.539185	1365.875000	2546.673340	2482.458008	498.269257	1541.184082	1511.047363	1434.774902	2598.765381	940.111084	1098.841187	393.786438
24.000000	468.913208	331.074829	905.570190	148.313629	199.518997	381.089569	371.397034	450.029449	183.875778	573.685608	478.968933	1051.530396	331.638458	328.774506	967.458435	448.309967	644.166321	828.809631	325.455231	750.098145	930.516113	510.658783	499.932251	325.608368	1140.003540	678.698120	449.823181	224.597504	407.044739	941.603882	414.639740	349.111237	665.768860	844.097900	398.094635	757.252319	656.123474	394.188660	654.332336	1117.405884	1074.319580	142.987000	891.054810	566.951782	574.808594	1000.913635	307.538055	542.340210	155.162903
25.000000	142.772644	72.053482	141.142929	68.913025	10.427451	107.440353	84.747742	191.413879	32.349003	126.078018	46.278275	184.701431	33.538586	77.201759	144.316223	126.174980	154.605927	106.826675	141.198547	136.090195	215.467148	88.527679	90.383080	61.065575	202.116867	85.339584	81.572586	10.260245	51.246937	186.226273	53.453136	62.496239	8.882632	164.811676	96.792259	165.886398	140.567932	24.849447	166.284546	271.847656	159.280182	25.246414	228.169922	84.533165	81.941902	144.652893	98.287674	39.922592	-12.859449
26.000000	215.558395	195.544144	171.087280	31.407467	95.717590	256.475433	144.104752	106.292664	174.195297	192.468552	296.661499	244.051224	49.308563	159.009094	278.102325	86.429413	64.339279	168.185806	113.516304	266.661682	164.150726	63.678249	67.311989	88.720413	351.223297	263.230194	83.415649	90.760361	280.882874	471.820465	226.870377	61.024986	546.818787	397.742126	158.946014	174.145493	77.338516	96.325668	226.938873	291.372894	214.103485	48.354523	170.663956	211.392883	226.795731	53.765068	83.608459	56.361595	61.589378
27.000000	170.914185	132.250580	53.700787	51.577744	98.994682	152.342407	192.047546	242.459579	223.958435	216.465088	325.295776	281.923523	48.838909	241.439178	195.043182	6.553138	184.908325	77.429344	203.399612	156.118896	84.013512	190.551743	79.277069	71.437042	116.761887	489.410034	126.484215	148.481934	239.746704	457.595581	180.612076	20.274761	862.572754	625.439331	54.570488	94.239624	90.657593	181.713196	83.173477	432.760162	106.821732	76.143303	670.498474	117.778061	222.662399	61.339443	169.681122	-6.402606	134.808044
28.000000	494.030121	318.795074	138.509598	88.252930	275.499268	157.560806	275.251587	316.802063	241.566208	331.545776	371.011658	346.131378	74.865921	382.371765	147.367401	124.095177	239.760605	56.494968	118.287277	152.321686	150.093521	267.625885	109.092331	107.743675	321.934235	555.398743	140.746338	111.470291	274.035339	635.701782	280.174744	21.055283	791.548523	913.171143	222.794800	131.872940	156.833755	237.348892	66.332581	580.537598	363.418365	117.934029	433.768494	234.832138	238.574615	30.900843	323.781219	31.748096	108.657425
29.000000	160.208496	85.985298	168.534317	60.222401	198.163010	78.741371	152.466156	131.670441	160.946823	144.753754	258.411285	210.410507	104.985046	304.839325	148.586670	118.615318	94.050278	90.325981	157.784668	87.803940	113.551323	189.711334	59.549435	135.863861	186.615189	134.609070	67.150749	37.757507	94.486893	382.687195	104.105179	117.264061	383.282745	448.299683	70.272476	129.029587	172.186691	31.303408	103.342674	425.496704	133.498322	60.244347	117.766953	173.559784	198.826385	120.762726	39.335960	33.116047	37.124706
30.000000	231.077240	164.113083	317.906006	44.082771	251.358093	186.767517	213.888153	227.549103	68.346695	195.006027	343.991577	674.722107	152.499710	124.549988	432.300812	178.471817	133.089630	459.497162	199.315445	282.281677	257.355499	214.836609	273.708191	204.236862	440.257538	131.195114	214.578781	92.551880	184.208145	457.304474	254.100464	165.720947	236.774719	313.654480	209.677475	121.991371	173.441284	69.232857	231.751450	455.829712	386.369904	152.650589	240.838455	261.208618	361.933350	370.070007	181.659027	146.358444	162.900406
31.000000	205.703705	164.124161	101.421509	20.970709	44.811016	76.411285	66.693886	70.392204	60.520527	92.228989	120.145706	130.327881	156.978821	107.462494	167.549667	40.535480	86.627937	36.096642	20.690235	40.054047	56.953587	141.427856	116.899567	41.372528	131.588684	210.545853	-35.100060	75.091034	47.610298	240.910309	184.045456	34.059471	137.054352	273.106110	57.071182	35.548771	149.996399	58.399776	119.700714	148.268097	47.548286	47.892303	109.162697	101.258949	140.016922	23.791952	18.115330	3.763721	24.870895
32.000000	691.464783	357.893951	269.847229	318.488007	439.083405	288.161774	347.424255	380.635376	663.612610	455.569458	956.450684	494.386963	282.987793	496.703461	356.341705	146.685760	222.602402	331.369354	444.161865	602.325562	195.091965	199.217773	225.169250	203.440857	660.651672	319.021637	208.833466	184.935623	624.598450	1130.619385	558.743042	92.315727	1167.477173	1161.225586	262.729431	378.669373	293.743988	158.150757	456.754547	804.540039	302.926727	524.176819	356.352661	304.517853	253.488419	153.044952	171.379166	90.889153	398.136719
33.000000	227.128983	129.937607	40.848141	47.642982	233.780762	149.680466	221.414032	213.062668	212.420395	210.666443	334.408752	235.491425	113.888466	221.737335	250.222946	77.564606	75.063675	169.821777	302.508759	197.052444	127.422211	86.215866	114.310738	7.765450	201.615128	170.588181	97.481354	69.626457	125.278259	434.022705	182.230942	84.748680	548.402649	512.583496	105.785774	101.672508	80.222313	87.837189	162.127960	334.300171	137.812607	102.100044	119.325356	186.230484	131.648300	50.378136	37.598835	-8.764894	151.474976
34.000000	78.946198	92.256348	355.416382	36.660236	112.755318	91.712044	81.331055	195.564011	45.969170	29.864672	258.247070	511.494293	157.312714	254.057236	282.740662	162.319473	153.237305	215.542038	328.430908	241.600555	256.879242	225.671188	149.546570	155.038666	500.204376	435.824738	255.968765	28.184208	261.923157	939.651062	280.746521	160.054504	644.221863	537.751587	233.673035	234.963242	278.647552	205.041672	236.673096	607.196533	248.723724	150.358246	350.866119	404.220337	271.773132	104.462616	56.114502	71.889557	41.963306
35.000000	227.567947	149.794525	202.018494	57.794441	106.722206	96.105797	37.970860	118.788048	102.212502	128.894150	289.323212	401.810242	21.111046	212.922684	242.085205	45.710560	147.176743	95.340752	201.580185	185.222610	124.183807	37.844429	269.433594	85.127205	312.981964	195.130142	43.512192	55.838692	233.649506	527.136230	124.633179	31.795231	468.459534	341.990601	76.307709	184.246353	156.730270	128.897247	215.015900	526.497803	159.574661	71.117592	372.143372	218.613556	177.044586	105.193024	80.423332	41.105042	54.331165
36.000000	131.338760	57.770439	210.673096	30.649881	59.743141	60.249039	33.137184	62.694508	163.170013	177.693222	105.959015	308.756348	51.957489	104.605629	239.638702	89.315788	103.812424	77.269241	47.146286	76.631844	186.760544	38.799835	155.677948	71.117760	308.476837	0.185341	76.806259	24.677776	78.734077	366.969391	92.458969	66.717018	99.873405	155.679291	110.898697	105.919243	50.097397	83.432396	116.393303	333.419006	130.865280	52.843239	149.122635	69.421806	185.672836	54.489120	14.470194	20.148657	35.299324
37.000000	448.085510	211.051666	97.226463	201.039474	250.184372	335.018768	89.936401	290.251404	167.605225	454.886444	275.254913	282.248535	133.818726	46.730007	325.882019	155.795837	75.762558	188.358261	132.867371	180.381393	271.727539	166.759857	210.894852	60.412163	229.578110	183.760086	155.029861	150.667648	278.484100	372.363495	188.280304	160.940613	232.657303	465.033661	141.233093	138.798904	98.135468	114.810204	256.925537	405.954346	329.117584	179.109955	396.703552	248.374908	342.722931	93.934044	125.377350	149.809052	218.516357
38.000000	686.462158	462.779358	724.998474	273.392242	453.650787	616.450317	300.645447	522.509583	251.401917	618.409668	712.588379	1591.103027	401.547180	229.174026	963.119019	408.782227	399.715332	871.715698	407.577057	710.297180	764.706177	491.980316	777.585510	275.036804	1130.978394	544.256897	370.094788	423.925262	608.940735	936.713928	412.441986	532.851196	579.659302	830.267334	597.175659	511.000824	363.921417	359.829224	664.872620	898.754639	979.675171	331.981964	945.376221	805.919617	708.869141	912.944580	454.858582	467.967560	189.092957
39.000000	254.818588	195.602737	498.976654	146.612503	69.494690	326.029785	165.673615	409.442627	264.760620	349.704102	603.922241	602.326721	170.819214	166.249039	494.807159	208.059799	181.077545	502.047607	145.251083	394.009003	692.828308	339.787933	301.947601	165.228119	527.671143	443.390778	274.933136	225.863113	308.830292	441.851929	302.966217	325.417877	475.078247	429.097046	194.365967	332.016541	183.794434	196.764633	457.467865	530.054321	615.340881	175.975891	654.277344	518.645264	354.093567	430.628052	70.982536	261.924683	105.389488
40.000000	2321.735596	1574.597778	1960.932739	1386.129639	1714.069214	2210.827393	1324.739502	2149.605469	973.533630	2118.221680	2533.458984	3487.509033	1097.564575	1005.875977	3114.530273	1103.082275	1603.353394	2267.006592	1413.996582	2209.738037	2257.362061	1391.995483	1653.953125	877.870178	2210.317383	1099.483643	1507.030762	1075.903076	1795.751831	2440.485352	1476.432373	1412.580200	2085.061035	2485.005615	1532.227539	1505.973755	1065.610962	1077.962891	1592.182861	3337.024414	2980.540039	1183.116821	1578.921021	1917.644897	1367.195068	2283.543457	779.957458	1425.825806	1197.185547
41.000000	1030.130127	687.352356	864.312500	484.018585	589.607544	1020.553467	507.583160	1061.367310	167.112793	713.113464	1129.076538	1226.451660	674.580200	351.153198	1309.988281	600.597168	547.606873	851.026001	533.418274	981.690857	875.548401	458.968018	690.398987	413.112701	787.673340	343.317230	639.754700	449.645569	741.378296	1048.598633	518.743225	561.227417	637.559265	1029.104736	807.754578	755.091797	585.620422	386.499939	722.931091	1415.749023	863.488708	385.623749	578.105652	662.770996	575.701233	1017.363831	394.275238	530.014221	481.475525
42.000000	167.276321	210.359268	249.595001	121.800072	216.165283	122.888809	62.715664	167.479034	65.063622	272.529572	268.939819	299.686127	164.007462	77.037209	306.703735	165.949081	72.369827	138.552963	130.179565	328.031586	285.393768	67.689598	107.161049	108.383553	154.491211	98.067505	122.770882	91.160461	118.022766	225.950333	101.518051	133.272537	150.319214	205.127686	172.611328	64.703293	144.675598	75.959770	189.606964	260.712158	172.747482	118.689117	226.331116	72.763725	95.638947	198.719727	64.017487	130.221985	155.749222
43.000000	409.395203	189.962738	290.267273	116.372375	203.586945	160.481812	163.833633	359.983582	110.518829	611.169800	656.248535	400.734131	246.042358	269.372833	354.149414	66.089668	299.550446	444.751312	333.598785	497.413605	120.609818	222.504456	165.453659	86.621017	403.148773	457.585419	238.133713	125.381081	313.508301	683.519226	309.512573	77.986984	587.887146	619.285645	155.529984	136.853790	251.448532	263.402222	422.020844	627.085083	582.211609	106.273430	500.056519	467.083466	389.411957	87.948151	264.973267	31.603289	58.631012
44.000000	252.124329	261.618835	122.179504	90.516014	154.531403	170.666672	107.273880	265.732086	136.184494	342.156799	354.534790	371.319916	55.508949	352.885284	231.284225	89.256729	133.940262	257.109283	250.409348	298.920288	178.621811	140.338516	181.362625	115.483047	466.151398	300.253235	190.767502	157.872879	197.566650	606.534119	328.250275	85.321976	547.493652	562.248230	216.441742	200.377777	232.712646	254.500702	274.369995	596.409607	244.617142	72.362259	161.930237	411.424469	160.871002	82.877991	130.207764	55.488777	95.803154
45.000000	432.838928	296.559937	230.869644	232.012466	223.626053	198.218552	204.242676	402.230103	287.409790	453.174194	650.202759	443.613708	78.702942	373.794342	226.317581	153.004532	185.466431	209.343002	359.201141	484.433014	101.915649	257.954468	300.742920	73.597885	456.894440	509.376160	269.851440	207.265305	270.456512	817.787354	356.060577	202.743317	899.537598	755.445862	188.135925	111.224144	193.587448	116.936455	285.454498	722.899414	239.120544	207.567902	403.719513	483.214600	334.096558	148.073364	113.909157	28.235102	133.481354
46.000000	260.792389	226.663620	289.883575	113.738243	170.868057	238.062469	115.470695	292.129944	252.838882	402.050171	565.725281	532.214050	190.379242	259.153290	315.493866	30.581446	103.958038	368.526337	359.886963	185.214188	358.480286	258.928864	483.079315	200.831573	562.881592	654.341858	303.498108	108.518585	458.571075	720.303101	465.955078	167.094101	613.692261	598.625000	268.652588	105.428886	160.157730	303.221436	420.246521	566.155945	472.069580	158.049164	358.169708	484.619995	430.861511	60.283169	116.511909	67.151520	35.467766
47.000000	207.366562	150.907425	175.392471	130.515686	186.620667	98.871323	149.737381	186.721100	263.903046	189.326874	580.596008	314.562988	68.189850	197.314178	246.344131	107.469696	136.606659	215.769531	328.413361	125.627808	137.285553	123.573647	250.163544	161.645554	485.835754	533.347595	206.731049	196.846039	193.668594	487.276215	229.196854	64.135887	635.905762	721.357056	130.378113	109.516502	135.426392	96.307228	269.533691	354.756531	108.246193	101.210693	435.395966	124.547478	299.756287	110.771942	209.869995	57.133156	145.735992
48.000000	382.125000	240.731979	378.237030	160.340347	285.927368	234.530319	180.977661	283.824097	185.389328	314.292175	433.503937	500.625214	140.193039	158.558273	452.013336	116.964706	209.564331	349.687653	336.592834	248.671158	261.913391	235.580963	235.804260	157.703751	395.322357	226.473846	158.933472	248.766586	239.520447	559.387268	208.333954	162.835770	423.676300	522.004944	291.520844	207.358826	156.542023	174.399414	316.742340	582.503845	377.029907	140.374939	420.310211	230.295761	314.512848	282.971069	169.724609	94.283791	122.826653
49.000000	227.566559	87.690643	85.565094	28.709871	56.258930	162.019989	103.467720	175.077087	51.045044	95.014999	177.994751	191.830383	33.944462	98.774948	196.589691	79.981819	58.407711	74.623032	10.794223	77.467896	132.758789	97.929436	57.452160	68.494102	210.423676	226.151306	103.080902	60.692844	21.329411	304.601593	119.931740	55.933670	139.765747	214.912109	34.919361	116.178642	83.505318	107.597641	209.159424	163.244217	135.057724	32.305538	137.556976	95.287025	108.513039	1.792814	69.927307	41.087738	18.577810
50.000000	253.900314	83.211082	163.154037	89.813560	157.353577	161.996490	108.254784	341.973145	91.319427	141.941513	231.298248	326.109314	100.544884	155.601410	288.005249	185.228775	132.133377	145.271194	179.523483	246.662598	281.042419	68.557243	212.204605	103.597221	339.563660	-6.846467	25.378548	54.329659	85.799385	350.260498	137.612518	151.307877	112.423050	313.335510	160.187088	156.202454	78.433525	131.991180	121.984688	140.007904	256.817291	82.417908	238.598068	170.546997	163.236191	212.961899	71.986427	100.094063	109.020416
51.000000	70.984070	128.722961	105.895264	56.163269	69.059341	151.932007	91.934166	168.585770	225.691879	221.644333	337.890869	257.617828	109.448914	254.099197	154.865463	51.905754	83.256683	110.442055	295.468262	202.424698	190.516235	209.516342	139.894012	53.398613	349.628357	420.242218	57.003738	36.099628	128.855423	602.927979	197.704956	185.559845	339.068512	451.458069	81.531090	127.765121	79.383179	132.148117	204.518433	287.119415	144.070541	31.440426	467.353180	273.890778	287.224091	129.635330	114.795654	22.164207	55.167755
52.000000	505.648560	341.292511	435.355682	217.154633	216.803604	385.427032	284.278931	359.517975	372.766083	540.937317	871.457947	944.822632	236.797028	536.825928	621.201782	254.297501	440.378906	412.738190	593.024963	641.157410	378.274109	343.209015	563.444946	300.212311	648.298462	684.971008	312.280334	237.709229	617.435608	1297.716675	396.963562	208.289474	1247.301758	906.730896	446.235321	277.560425	366.216034	608.954529	356.995544	1154.485474	454.175293	315.905304	546.000183	601.431458	363.888184	412.609741	227.163559	149.704163	254.364929
53.000000	389.669312	248.928894	88.879066	100.420288	288.673340	122.158920	231.916702	222.592407	215.152390	389.154541	514.386292	332.117340	157.288635	232.095123	354.607147	197.359055	280.427032	198.141891	468.477173	407.368286	228.258102	156.171448	197.697861	168.281784	610.910950	488.793884	247.947281	99.255226	364.716064	825.295776	194.446259	55.846115	728.590393	574.796570	239.594971	294.455872	227.550980	434.759735	400.320496	558.950073	361.758392	201.201431	514.619629	411.212982	272.022369	307.189697	81.866844	133.794586	229.449432
54.000000	2065.961670	1319.951416	1496.265015	915.486755	1363.447876	1627.803589	1401.567261	1793.922119	700.249268	2158.162109	2169.057373	2870.743408	1080.986450	968.988831	1898.940430	936.860168	1343.386841	1591.113037	1241.029053	1632.611206	1369.929810	930.161987	1571.460327	895.429932	2002.906860	1275.384766	997.946289	897.822205	1540.512207	2805.242920	1035.485840	1145.913818	1571.223633	2539.026123	1330.394775	999.184387	857.956055	754.830627	1543.837769	2659.718506	1551.820312	1083.773926	1787.953003	1654.550903	1016.463379	1135.687500	508.134216	697.533691	1068.918579
55.000000	1052.930786	761.544434	994.863281	540.746338	619.873047	1188.251465	783.248474	1332.607544	527.223022	1430.575195	1526.816162	1770.182739	763.892944	541.202576	1151.878418	747.046509	825.544983	1008.731140	887.802063	1032.326416	1141.901123	550.114441	970.210510	698.951538	1447.498169	1100.834717	737.372498	611.979248	932.430359	1689.423950	673.880371	707.578003	1159.256958	1399.732910	808.115601	707.116150	552.639648	608.413696	1105.696289	1672.245972	1284.465454	628.711182	1100.425293	1112.090576	787.586975	834.378479	356.467743	601.103088	507.850403
56.000000	5868.505859	3663.274902	4117.228516	3210.744629	4499.520020	5711.442383	4319.743164	5851.627441	2094.231445	7100.806152	5582.529785	8163.653320	3149.161377	2506.094971	6255.669922	3126.243896	3211.849365	5080.983398	3407.871338	5148.665039	4428.255859	2804.117188	3536.623779	2963.335693	4763.643555	2971.639648	2894.165283	2850.480225	4455.393066	7508.959473	3126.901367	3346.104492	4431.308594	6253.654785	3917.389648	2758.146729	2052.770020	2406.947021	3762.352051	7405.365234	5962.377930	2551.709717	4481.672852	3991.635010	2864.397705	4258.210449	2147.336426	2774.384277	3409.864746
57.000000	2365.368652	1710.377075	2039.992065	1451.274902	1811.894775	2897.991211	1659.093018	2386.488281	686.196045	3098.062500	2531.449951	3835.646240	1358.369873	926.344177	2727.831543	1351.600464	1464.146729	2598.769531	1308.390137	2051.641846	1809.723145	1336.909546	1639.023193	1637.006836	2118.929688	1389.216187	1530.470703	1259.679565	1918.161621	3688.668457	1329.911621	1528.529053	2014.070557	3014.121582	1635.983032	1437.448120	1060.279785	1190.607300	1758.519165	3025.901855	2656.943848	1073.640259	2225.797852	2038.641479	1421.715088	2158.725586	872.321472	1323.896240	1149.917114
58.000000	1253.324341	808.817200	824.169922	496.640472	757.927063	1081.493652	524.152771	1137.590332	338.604370	1276.836304	1139.198608	1834.450684	519.977173	629.137024	1243.562378	617.732544	492.349915	1057.899658	626.874207	1044.759521	991.656128	659.950562	636.847900	621.182983	806.511841	603.129456	882.557251	533.111572	836.490356	1346.193481	550.114197	684.524048	847.653503	1594.551880	737.938354	715.131348	520.372681	527.300964	816.012634	1749.099121	1471.704834	599.312561	911.495728	753.897766	625.754822	1000.101929	440.546783	515.776978	521.069275
59.000000	239.442047	209.526611	300.135590	204.489761	232.951035	366.454620	74.311203	343.122406	151.135757	273.053284	402.623779	394.598480	59.308132	253.981644	312.099731	269.844940	131.745590	251.237198	151.042709	279.476074	174.765518	151.716873	128.814590	182.922409	328.575714	190.526352	236.686371	190.224792	291.104340	428.701935	136.207230	149.195343	155.904602	336.803772	286.252869	281.863098	100.249176	110.115784	197.073639	287.525604	336.915863	278.661530	259.709473	213.333542	216.127930	312.412567	116.369034	171.624023	115.997543
60.000000	53.631828	79.803246	122.407494	108.988029	74.221626	116.973328	88.737305	27.022511	67.038666	45.106556	236.607620	174.110336	21.272831	89.919144	61.285538	48.385147	100.673431	137.826660	99.938911	42.089066	79.593483	91.050468	67.228584	49.455177	191.728043	155.896484	101.059204	53.551155	105.604553	213.121826	96.663216	29.315058	282.008759	385.163025	59.552467	93.838585	76.077263	81.575974	71.874222	119.683342	59.410885	33.436817	192.275040	108.305824	190.511414	15.970780	42.371796	30.172228	93.540131
61.000000	103.085518	115.261665	56.719360	34.248657	88.940163	-2.306660	71.070259	149.882370	104.320213	55.906178	236.288712	265.133606	15.970722	62.568375	59.416698	2.482312	66.328644	58.020302	25.288916	68.336288	29.353928	70.252556	42.856445	23.765482	168.167297	124.022316	9.036436	72.745728	107.680626	484.684967	91.907784	118.496582	236.952408	434.913818	78.729378	49.295292	43.588520	52.035309	102.705009	101.618820	114.624146	130.702438	214.957184	50.072567	183.098267	10.147221	27.868191	12.374757	43.765892
62.000000	268.063416	202.117554	244.058365	91.276894	170.592422	143.109924	107.091095	252.568161	36.236546	137.974442	394.600433	153.357559	185.342422	224.611084	104.329643	142.651306	132.180435	55.787125	86.443909	211.273834	120.356079	64.947906	97.033424	43.881336	261.131866	333.148254	49.812527	71.639687	113.269196	753.025574	96.424255	56.701248	546.407837	566.933899	23.653034	135.154587	84.781235	-15.226919	184.723465	266.480865	199.039017	146.908188	387.440125	181.528152	200.843628	29.687492	44.393070	35.091236	142.272156
63.000000	327.478577	75.654617	244.762360	33.214020	96.095932	50.620419	150.882111	325.310883	69.104988	199.402374	517.785706	275.972931	54.777859	251.899719	109.632675	67.717842	312.828491	169.690186	96.837677	102.184204	167.917938	93.614601	137.521896	61.941895	323.156464	512.530029	93.606827	12.704822	245.658813	808.608887	365.676941	-7.696848	680.823853	514.638428	204.912323	28.387030	56.175938	100.862389	278.618134	280.312164	305.541046	109.576065	374.109344	345.498718	89.775482	144.078186	62.115341	6.470979	144.804306
64.000000	300.853424	236.494736	128.728638	127.539879	35.874283	145.211472	120.841293	230.109833	149.586807	61.501133	548.753479	229.540512	111.754005	320.759247	160.829712	10.087277	167.198044	177.836441	100.792000	228.213516	103.325813	210.630554	183.509781	67.562080	400.763611	470.607300	123.465553	69.403610	142.034943	851.206177	220.841934	169.568802	736.483582	577.066528	43.869900	160.266953	156.996109	129.052658	369.111877	117.518066	176.298325	150.278671	505.083679	323.958618	282.024506	73.858849	54.342846	74.625626	71.805130
65.000000	246.465164	211.661209	365.916321	169.254593	184.825012	314.324524	231.023865	340.327972	303.259827	524.159973	451.007690	343.847076	138.756470	320.899780	471.927460	186.837128	182.617294	293.538910	168.970322	291.018097	319.157257	142.219284	324.520416	130.718384	475.973907	458.578552	282.222137	204.103409	329.142700	770.519348	337.950836	297.736938	491.242432	802.246338	119.211212	207.047211	251.368088	238.494461	390.014648	388.966705	287.365936	234.930313	540.955566	420.953735	356.779724	13.773235	176.551254	84.933655	138.145844
66.000000	287.654358	134.960617	573.829712	156.040283	94.933167	372.347809	87.402870	403.615753	237.880966	507.017731	727.876892	477.568604	186.827957	183.473892	719.092651	269.615631	329.692719	401.837860	69.852432	379.612427	344.598755	442.267273	358.575104	298.201752	676.750427	742.783569	446.208740	152.233841	380.890778	742.442505	455.072632	250.069839	694.965942	635.188843	163.136856	348.180145	254.681274	341.414429	557.041992	620.697266	562.533081	202.481018	619.323242	611.484314	452.383484	355.135620	157.088928	305.126190	44.536633
67.000000	476.789154	209.427673	320.290009	327.274475	206.798553	405.068726	293.493927	362.140259	240.272369	396.664703	478.680756	595.009888	153.542618	248.715073	401.656769	152.480576	196.579590	440.979248	142.235870	346.632172	244.668961	260.286102	277.150909	194.949692	355.241760	348.919556	394.502441	158.511414	222.710419	598.942993	254.966248	238.650269	465.946747	491.619690	106.590126	198.918045	174.786682	395.061951	365.181885	769.169678	497.536072	102.089806	478.718964	274.155518	339.211548	124.598152	167.188644	253.181885	79.917053
68.000000	227.022156	179.706329	233.644806	20.259552	75.983894	110.474342	22.357588	155.776016	84.101273	146.555405	186.982178	108.873497	71.887741	70.031311	162.374039	86.730759	88.822914	185.633148	108.120842	147.707886	83.809975	125.283287	77.689301	34.868149	128.990067	81.985924	160.501282	59.077339	89.641266	193.245377	103.106461	36.887135	118.121033	168.885483	55.884949	127.141800	36.719116	45.935490	205.227661	202.500427	273.111572	79.005402	210.976685	173.097610	213.637329	94.228874	51.646759	137.282715	60.648777
69.000000	444.007996	512.350403	320.346130	189.040283	290.088806	267.730011	348.850983	497.328674	394.279633	479.344086	654.195374	669.042053	285.037201	529.582886	406.044342	46.294571	175.443420	362.157898	288.544647	114.719040	180.914398	238.283966	277.617676	246.689865	543.608765	330.553223	202.281235	108.222588	411.058197	1036.903076	444.714294	117.738510	873.716980	823.133423	54.321564	260.876495	223.825851	316.754425	399.089386	630.932007	387.694916	208.369934	513.722534	473.342957	285.967194	136.632797	205.841171	125.158669	283.265350
70.000000	349.993744	60.637894	378.167450	111.551392	116.306236	161.050766	178.565399	272.726624	280.046753	310.829987	493.176910	414.655396	73.653221	253.235168	337.040405	186.695938	147.632416	382.605804	415.707428	156.466751	203.303833	209.169830	201.999969	133.055695	391.190216	137.623199	250.608063	76.490906	324.786530	689.396851	227.515015	64.826469	578.130981	592.175293	156.206253	168.472977	126.927979	260.512970	197.332703	460.500366	317.750397	95.990807	229.979965	237.214233	237.559128	177.535004	69.631775	3.156567	138.449036
71.000000	1453.319702	1036.323486	1030.670898	549.341797	1092.557617	957.644653	1138.569214	1317.154907	1048.759033	1604.263672	1830.033203	2200.684814	615.504822	1458.822021	1451.061279	626.816833	529.982361	1106.141479	1143.826416	1017.388489	838.270325	780.171021	810.108948	845.693726	1614.919312	1139.522583	548.751831	451.898712	1290.688721	3780.052979	1299.647217	535.315491	2945.016113	2909.155762	801.339661	844.509583	832.270020	1082.484131	1086.372925	2515.635010	1233.297119	516.517151	1895.819092	1138.907471	1088.273682	682.287354	737.015991	259.748383	658.037842
72.000000	772.771179	526.629150	611.863220	363.644745	440.491547	347.516815	588.550232	736.353210	508.125977	755.814392	835.601135	940.827148	347.756775	497.566467	820.510071	269.377808	293.533600	540.003235	697.574829	515.807495	379.708679	359.166046	391.581879	332.028412	914.439270	651.550415	327.684937	326.118286	716.560120	1646.599121	653.730591	272.489563	1306.576782	1409.163086	287.338745	263.887787	482.329712	559.649536	602.081360	1051.048706	693.156067	466.046234	974.946960	796.445923	528.611389	405.448059	241.234924	157.846725	370.854370
73.000000	1877.778809	1178.020874	1033.660889	817.572998	1031.580444	1179.583130	1242.045410	2040.993042	667.339111	1884.478760	1574.344116	2287.614258	788.842041	749.031006	1642.983276	561.512146	657.462280	1593.507080	1006.375488	1397.053589	949.290527	731.940186	934.359070	819.684448	1338.426514	1159.133789	675.356140	703.859558	1024.000732	2300.788330	1013.400513	828.869141	1856.437256	2252.962402	921.796631	824.194214	719.402283	732.249939	1152.071289	2354.342773	1422.753174	634.474976	1613.367676	1302.710693	921.205139	856.952759	635.364746	622.506226	979.448181
74.000000	953.777832	626.042542	622.206970	310.229492	473.148315	758.231812	596.456970	1060.196411	385.446228	990.799072	802.013123	1332.290283	457.812469	386.642151	784.174561	489.668365	406.238342	798.995667	475.347168	739.715149	637.204346	482.046478	650.660889	408.622314	795.073547	531.191284	632.581909	390.037964	725.737915	1323.509277	698.504944	431.593292	895.346191	1240.226318	612.210693	481.886932	346.696777	410.517029	689.819885	1141.175171	934.994568	473.664948	794.188660	618.598022	466.806091	404.978241	292.334198	255.004150	375.723419
75.000000	2555.752686	1752.311157	1919.472900	1281.189209	2113.319336	2827.189941	2026.801758	2840.570068	1189.154663	3441.375000	2533.501465	3899.527832	1375.981445	1299.319702	2628.417480	1221.216309	1153.655396	2158.047119	1470.638306	2576.802490	1677.372192	1184.915649	1735.065796	1127.220703	1960.985718	1337.608398	1225.552734	1382.372803	1813.197388	3220.769775	1235.203979	1316.033936	1869.477051	3162.396484	1617.363281	1203.307129	914.532471	1060.560669	1938.186768	3062.330811	2620.490234	997.782898	2187.207764	1790.185425	1115.229492	1538.784302	1003.045166	1219.038330	1652.500000
76.000000	1583.670166	1054.403687	1373.861938	894.738037	1207.690918	1892.329224	968.329773	1885.603882	690.903625	1469.550049	1749.882812	2350.205322	817.108154	793.523926	1959.552246	852.249023	963.269226	1766.387695	1076.188354	1449.790771	1525.419312	790.053467	1117.357666	791.143188	1430.250122	1079.945435	1144.479614	1092.280762	1141.894043	2049.287842	875.028076	1042.033813	1268.297607	1981.869385	1078.209961	669.299072	838.593994	714.906921	1226.534058	2061.246582	2341.894531	850.605225	1095.141846	1279.418335	763.049438	1434.064819	471.460144	1120.449341	720.844177
77.000000	1536.987671	1072.268311	1228.184082	670.755737	1117.796875	1733.564331	895.045837	1392.627441	748.192993	1494.196899	1597.119507	2184.539307	762.500427	718.659485	1884.288818	720.275269	796.204285	1397.958862	848.130493	1496.141846	1262.136108	999.427856	921.308777	913.041992	1428.921143	875.513855	1272.816284	847.056519	899.288635	2024.084595	885.761475	886.038757	1448.517456	1794.930420	1124.134033	638.037109	553.999817	610.925232	1039.523682	2022.046265	1780.328369	740.156189	1264.996582	1268.008545	799.450439	1214.158325	495.627625	962.828735	634.837952
78.000000	647.468384	323.093933	517.056946	438.407074	331.603363	747.270203	289.141724	542.784668	317.844513	745.560852	677.734070	982.295410	393.158997	273.375977	865.247314	303.970123	365.318787	753.844543	296.178802	691.962158	500.424133	322.121613	495.993469	276.657440	468.165894	411.565979	531.225464	348.860962	434.991669	1039.608887	316.002716	421.572205	491.084137	865.625061	252.038528	330.232544	211.056519	269.001801	544.132568	567.856079	619.963867	228.336304	568.192993	649.416870	337.905762	609.077393	98.619926	426.413330	376.210449
79.000000	177.388535	116.193016	99.306442	180.937408	75.598633	293.113892	37.914433	302.696381	187.049255	291.514313	270.638580	420.999329	75.069427	32.642181	305.419220	66.559555	136.406387	195.092636	123.556648	173.056671	126.268288	94.349976	233.621933	103.226051	164.734634	155.436234	199.020355	105.149986	207.363068	192.635315	152.799835	51.230640	148.777573	249.248047	48.565659	64.820038	50.505692	22.868401	155.052872	204.820312	263.271576	99.699249	205.039917	155.493912	119.701599	97.111237	85.458420	72.917480	104.182869
80.000000	121.748894	47.410851	46.077541	20.997593	17.065701	156.282379	71.714966	103.651123	44.064522	52.941902	164.432480	241.588028	-24.952896	69.160332	97.908066	73.623955	51.137589	146.709503	128.580276	171.950409	85.261292	93.131226	153.685989	50.123207	164.338959	168.974350	164.811691	5.533320	67.454887	260.279663	50.449902	13.422899	406.566345	371.875305	51.662243	83.580704	157.937759	130.818298	152.973251	204.113068	133.482529	83.630898	123.247261	212.706131	146.684464	55.893703	115.136864	44.165348	23.458153
81.000000	116.175995	76.591339	194.086136	61.771553	161.835831	79.451797	236.011536	205.607193	173.815369	351.244995	429.827972	465.967072	34.904335	252.471619	141.086044	20.035301	132.230881	270.170959	228.590973	182.001846	194.334412	70.121849	379.665985	72.955200	470.473907	432.796082	256.418579	186.680832	190.016937	614.396484	301.108124	71.504440	390.344208	583.105713	145.620972	62.415043	82.853355	62.121010	206.095734	217.822189	272.673157	93.147423	298.392426	293.061035	257.316010	59.658092	110.494568	16.239933	63.328293
82.000000	134.165359	127.942795	141.253082	-14.610265	25.388901	87.927849	191.391113	277.788116	140.463120	233.899017	406.298859	331.128876	35.625721	155.593521	114.149391	78.504135	41.233463	235.403000	38.085079	234.192749	19.424553	100.168190	256.091797	29.011946	271.818085	502.252930	163.839355	52.798931	286.681793	434.541016	202.516144	65.658821	275.553650	359.941711	38.122711	91.877388	133.819946	197.669159	112.515053	196.662384	290.361694	93.542336	293.519684	371.018585	154.155060	60.987221	122.704506	31.448578	156.080048
83.000000	313.413177	174.041443	353.347382	87.947647	163.858368	356.815308	145.086304	558.660278	127.844810	777.938660	803.049866	487.508881	57.176945	324.892822	154.481827	145.714264	315.715515	620.189819	261.260620	299.817627	138.194366	98.850891	434.615082	97.755112	711.486389	792.246338	470.260620	236.002594	501.937439	830.678101	453.165894	134.716415	198.036926	789.539001	192.670364	81.333435	211.096970	305.075745	535.102295	579.002380	638.144897	68.975357	604.645203	816.131714	419.546387	177.298630	247.269257	82.802406	176.421829
84.000000	215.005020	292.336487	266.518799	138.305771	89.613060	219.868805	74.490356	406.949707	112.308449	453.565094	615.398132	440.428680	61.620075	273.032928	305.932465	161.396118	210.479355	509.167175	164.700485	161.100754	239.975983	102.434532	319.045441	39.173817	366.004333	636.668030	223.558640	229.202728	415.379333	601.098083	274.819885	136.600159	320.222260	622.807007	118.932373	183.869644	120.637207	197.871338	317.665894	301.173615	543.712524	62.671509	338.942963	381.143921	297.451477	194.219025	212.466766	168.123322	115.146561
85.000000	88.084694	200.765366	52.568993	89.670433	47.034466	175.766815	77.851677	198.270264	47.048729	304.259430	321.920715	284.456696	54.092117	139.318390	202.021164	89.861618	57.405506	200.453110	25.955509	81.765182	100.631889	26.437283	175.739136	122.436554	324.285492	282.747620	111.965462	170.073364	291.692169	333.793945	104.652138	219.928711	190.311035	331.777557	68.920227	103.490860	55.394222	31.741211	272.848175	246.443848	343.178650	44.537346	169.970993	320.754181	200.428696	37.960823	65.173660	69.435318	157.573532
86.000000	546.208923	268.996429	294.201599	175.141830	301.701691	670.717285	128.183807	526.679382	146.168411	243.277008	614.711243	748.372437	138.810608	247.160828	638.586426	171.410263	196.564011	352.178070	146.688187	362.354736	163.084305	162.603973	395.937134	198.144028	384.490570	361.311371	365.280396	423.040680	200.561432	460.136047	386.987396	290.100800	517.862366	613.959106	200.002869	162.802002	166.438187	226.956741	329.792053	427.275970	812.652161	394.431366	283.793488	448.238953	285.635651	221.826019	154.285141	263.799408	246.597855
87.000000	328.354858	132.283279	236.819534	99.344772	131.823624	526.122314	45.353920	192.749847	78.923714	201.926941	358.524231	371.550018	58.160374	90.109894	339.794220	138.219589	24.356430	232.346786	109.704338	135.805634	153.059280	95.997505	148.930374	77.268257	189.205292	261.090149	195.660233	280.750244	147.142365	185.843292	230.765152	108.662697	161.362396	396.960754	98.359131	83.220184	149.012314	129.474365	154.543655	171.644165	406.478638	239.156570	351.339996	130.509476	81.837387	141.674911	34.969273	80.862892	18.079815
88.000000	242.631500	306.034943	127.211540	124.713287	231.064636	130.021347	217.296432	183.491486	194.125229	285.596039	572.542480	364.112854	59.518871	188.824951	148.306824	47.684959	119.151627	107.854202	246.834671	185.624588	79.814636	265.704498	212.174377	136.702866	191.057312	245.327850	26.320023	171.753311	199.575043	755.591675	210.743652	50.913715	504.877899	581.514282	53.820267	98.919312	55.118481	96.716522	210.044403	313.138306	86.259277	129.638031	374.530731	219.432144	163.465515	63.798306	100.760857	57.930988	89.663162
89.000000	132.364182	93.840096	98.749710	108.430862	87.051666	28.761419	41.251289	113.214493	83.401657	81.045883	317.371735	220.774750	27.518764	137.954819	134.351196	87.689537	-7.612765	66.045563	127.804031	130.612289	46.202293	146.539032	97.923988	46.349041	246.402618	116.941338	23.345945	117.365265	199.162964	402.528595	200.721161	47.660267	380.295654	382.202148	62.658993	70.016426	19.704830	69.267975	49.378677	224.432007	111.487816	49.644646	229.409729	211.867966	101.400040	101.882370	120.002045	32.224609	50.706177
90.000000	501.006866	435.443939	342.779327	282.752258	416.382416	181.295151	299.358002	419.904114	550.240051	659.501221	683.411621	836.131897	231.101151	520.698364	482.175140	194.481445	150.647095	291.287079	367.002441	393.128601	211.896545	282.441681	324.544128	195.773102	423.394501	461.047211	173.111191	272.540009	628.270874	1690.856201	565.673706	250.921738	1175.647095	1283.118774	287.922333	399.580963	316.296021	329.174011	376.782837	802.479797	356.569305	193.703918	745.232300	534.002747	365.786377	117.285316	329.142426	147.174088	266.269714
91.000000	373.787964	194.069336	208.797852	141.882706	160.028152	358.586731	305.342438	544.412842	303.328644	289.973328	638.904175	786.805908	279.126221	439.459229	422.221710	118.180878	211.958405	123.110657	380.178741	373.266815	201.998505	318.908386	418.455597	185.555939	526.850159	494.177979	245.860947	216.594574	392.251160	1287.954468	449.908844	242.643738	1100.676758	914.071899	223.165558	382.410980	256.188507	429.649017	328.698547	850.668945	425.996338	344.858063	614.139160	515.572144	271.151154	117.099991	255.015381	137.835129	171.382095
92.000000	509.296356	320.281860	260.855682	105.896866	236.369400	463.282013	276.145935	358.369720	274.579559	474.264008	640.796753	621.868713	198.069687	434.129517	531.695007	127.778709	122.893997	201.485031	242.799011	301.462585	201.822800	152.267242	260.479065	273.801239	524.377258	413.397156	180.535156	125.449448	290.403931	809.967773	368.097351	170.202393	977.667542	866.744568	208.395798	261.145294	142.835571	352.248016	304.054382	538.912476	373.035492	214.197540	458.154236	308.684479	346.222229	167.507996	210.145416	119.636497	169.326218
93.000000	204.332565	113.604637	181.376053	98.914612	61.371071	293.113617	167.965073	236.040131	111.611404	198.448807	479.219879	458.775604	59.746140	129.287109	190.809128	88.449013	56.732391	184.306702	114.165039	152.062866	179.236771	115.773949	139.329727	148.176315	211.183136	248.528107	180.496964	27.675882	187.315231	539.140503	127.352333	111.486069	507.638977	664.744141	60.945156	88.309685	69.189156	214.227081	186.124008	390.467712	196.282379	69.409912	368.125641	282.219116	165.715454	101.468140	100.867462	26.347174	79.917175
94.000000	78.092323	13.664072	56.602074	30.624340	108.575684	239.738419	51.644669	33.482536	132.985901	182.155045	244.163788	208.152130	138.214645	94.834740	103.424728	-13.298302	63.148495	139.739853	83.129181	113.317276	147.838531	18.809967	61.594593	46.205326	211.141190	77.580841	40.979374	55.390667	104.365738	264.944122	70.339302	56.106106	300.671722	366.874664	103.012482	50.812038	64.652588	35.252491	179.326843	235.703079	127.529564	56.074810	108.743843	102.001778	150.648071	70.683014	95.476051	54.570305	32.901997
95.000000	194.073349	88.289520	9.375247	98.684235	104.325996	353.633331	25.689611	170.942856	77.965118	204.163788	357.914032	230.999191	43.825638	88.516235	283.150879	130.519638	13.805164	26.252167	55.335949	256.585175	142.818909	77.861336	178.872040	15.332273	192.030533	156.991379	74.602898	175.702698	112.326584	155.162506	63.100407	92.477936	111.412354	306.462860	158.356186	120.005997	4.008702	68.892502	73.308617	146.956070	120.182999	51.927788	188.745956	147.040176	79.706009	23.697418	3.808120	36.587238	16.560686
96.000000	424.259521	228.992416	91.692451	196.547165	255.135147	621.417542	99.299835	329.373108	209.703537	124.338875	315.667816	310.111755	22.141163	192.912262	384.282959	164.913620	129.174759	362.288422	103.094711	339.427002	58.913391	163.283646	208.196259	151.248291	210.330643	192.911606	261.780670	245.147705	233.042511	283.768433	151.500656	197.300476	319.803162	378.594208	165.019516	162.936661	93.544815	247.712601	137.399445	173.002457	361.357819	212.005508	138.646149	183.279312	271.592255	189.565720	51.190083	235.241226	82.234642
97.000000	196.825500	132.715790	69.194878	41.616131	115.354431	289.348938	70.257370	157.300674	58.700794	92.367729	154.579666	275.368927	12.379782	81.025948	171.498093	89.889633	72.819931	169.617722	-4.599022	58.242138	34.129982	43.126900	127.734390	41.208439	100.673012	89.246086	152.560043	69.458405	108.393593	274.049866	63.500313	61.752544	112.926285	206.413834	31.588148	89.333763	-7.021656	34.408997	56.344509	127.108826	303.984863	132.424057	64.415283	83.616562	81.380775	35.461613	9.626880	138.414322	41.288948
98.000000	461.915375	156.350235	198.754654	111.932365	28.026840	156.570724	214.664154	380.121948	219.826828	283.366516	476.288269	326.901672	70.732689	302.035156	454.192230	106.874901	84.993225	215.421463	132.921219	237.965591	208.642685	200.263000	291.359863	134.853409	360.602753	478.274078	181.286667	144.722885	336.222198	709.685913	174.603012	252.108231	506.990051	608.407654	121.806274	225.563553	111.897507	220.990463	263.620575	650.743713	360.489502	286.841888	269.274200	363.073090	291.361633	40.337067	193.113251	39.313705	150.274185
99.000000	209.430328	283.669769	253.462692	113.529655	68.595016	91.268410	119.922211	363.875275	107.881462	522.640686	625.148743	347.403442	140.413727	193.804047	285.213074	90.529015	254.250565	328.111084	101.211761	141.746262	195.353683	179.266495	243.699127	61.393772	318.364594	604.593689	264.110107	233.716171	357.310364	623.440430	338.038025	174.166397	208.655685	545.705688	136.148300	8.288995	129.326019	308.492462	435.589783	435.998779	457.100464	122.856300	334.129395	345.173981	255.932617	118.599617	201.168915	74.134369	91.899887
100.000000	232.310455	39.827568	115.059326	49.708191	43.096481	96.982399	111.627190	286.734741	107.588257	348.932800	359.442505	239.040665	89.768806	76.100197	131.008118	108.121872	49.430038	221.979645	44.257442	156.308929	35.787800	161.247452	314.909668	33.156189	300.620941	459.894470	203.252930	55.446449	142.649384	362.261200	101.590050	74.870522	184.495972	501.525848	82.983170	100.935936	64.993362	99.779068	220.627670	474.487549	223.487274	141.454208	174.213013	338.495117	175.790985	15.234695	113.292892	39.418228	83.541832
101.000000	187.723312	46.161037	106.126526	58.935074	23.297737	50.979111	0.604178	118.875351	161.306931	42.813534	224.325470	195.638779	23.057842	138.111298	167.703827	81.809753	73.839554	112.187035	91.007454	61.287487	33.388489	22.692934	56.123177	87.849174	78.515617	87.726151	48.768246	67.173225	94.673203	312.665344	175.332001	66.070091	320.976624	371.615906	69.415619	40.006836	30.080793	51.943298	119.604706	87.756912	81.838814	197.754456	115.915054	250.923981	88.757286	30.042162	49.401623	69.388588	46.088058
[truncated: 18 more columns]
